# Supplementary material for: Gene Expression Analysis of (Paired) Primary and Relapsed Wilms Tumor Samples to Unravel the Underlying Factors Driving Tumor Recurrence
Source: Cancer Med. 2025 May 29;14(11):e70969. doi: 10.1002/cam4.70969 (PMC12120524; doi:10.1002/cam4.70969)
Supplement: Supplementary file 2 — Table S1. [file CAM4-14-e70969-s006.xlsx]

## Sheet: Supp Table 1
Supplementary Table 1. Characteristics of control patients
Controls	Sex	Age at diagnosis (months)	Tumor stage	Tumor histology	Risk group	First line pre-op therapy	First line post-op therapy	Follow-up since end of treatment (months)
1	F	15	I (V)	Blastemal	High	VA	VAD + VA	49
2	F	22	II	Mixed	Intermediate	VA	VA	51
3.1	M	109	III	Mixed	Intermediate	VA	VA + RT	55
3.2	M	17	III	Mixed	Intermediate	VA	VAD + RT	41
4.1	M	33	II	Mixed	Intermediate	VA	VA	39
4.2	M	47	II	Mixed	Intermediate	VA	VAD	32
7	M	46	III (IV)	Regressive	Intermediate	VAD	CyCED + RT	42
Abbreviations: CyCED: cyclophosphamide, carboplatin, etoposide and doxorubicin, F: female, M: male, RT: radiotherapy, VA: vincristine and actinomycin-D, VAD: vincristine, actinomycin-D and doxorubicin.
