# Supplementary material for: Gene Expression Analysis of (Paired) Primary and Relapsed Wilms Tumor Samples to Unravel the Underlying Factors Driving Tumor Recurrence
Source: Cancer Med. 2025 May 29;14(11):e70969. doi: 10.1002/cam4.70969 (PMC12120524; doi:10.1002/cam4.70969)
Supplement: Supplementary file 3 — Table S2. [file CAM4-14-e70969-s008.xlsx]

## Sheet: Sheet1
Supplementary Table 2. Top 50 genes contributing to PC1 comparing primary and paired relapse samples
SPP1	MARCO	SOCS3	FCGR3A	ZFP36
C3	FOS	CD163	FCGR3B	HLA-DRB1
MMP7	SERPINA1	GPNMB	RGS1	HLA-DQA1
SFRP4	HBB	TYROBP	CCN1	HLA-DRB5
HMOX1	S100A9	LYZ	JUNB	LILRB4
CCL18	C1QB	OSM	HLA-DRA	CR1
PCDH15	COMP	OLR1	SERPINE1	VSIG4
HBA1	IL6	C1QA	LAPTM5	SELE
IGLL5	MMP9	C1QC	CCN2	ITGB2
CXCL8	TREM2	SOCS3	TPSAB1	CTSS
Abbreviations: PC: Principal component
