# Supplementary material for: Gene Expression Analysis of (Paired) Primary and Relapsed Wilms Tumor Samples to Unravel the Underlying Factors Driving Tumor Recurrence
Source: Cancer Med. 2025 May 29;14(11):e70969. doi: 10.1002/cam4.70969 (PMC12120524; doi:10.1002/cam4.70969)
Supplement: Supplementary file 4 — Table S3. [file CAM4-14-e70969-s010.xlsx]

## Sheet: Sheet 1
Supplementary Table 3. Significant GO terms related to the top 50 genes contributing to the variance of PC1 in the comparison between cases and paired relapse samples
Category	ID	Name	Source	p-value	q-value Bonferroni	q-value FDR B&H	q-value FDR B&Y	Hit Count in Query List	Hit Count in Genome	Hit in Query List
GO: Biological Process	GO:0006954	inflammatory response		1.281e-25	3.426e-22	3.426e-22	2.902e-21	29	1061	SELE,S100A9,TYROBP,TPSAB1,OSM,SERPINA1,FCGR3A,FCGR3B,SPP1,FOS,HLA-DRB1,HLA-DRB5,SOCS3,SERPINE1,TREM2,C1QA,C3,HMOX1,CCL18,MMP9,LYZ,ITGB2,OLR1,CTSS,IL6,ZFP36,CD163,CXCL8,LILRB4
GO: Biological Process	GO:0002252	immune effector process		4.13e-21	1.104e-17	5.522e-18	4.677e-17	24	842	SELE,TYROBP,JUNB,FCGR3A,FCGR3B,HLA-DQA1,HLA-DRA,HLA-DRB1,HLA-DRB5,SOCS3,VSIG4,TREM2,C1QA,C1QB,C1QC,C3,HMOX1,CCL18,MMP9,CR1,ITGB2,IL6,LAPTM5,LILRB4
GO: Biological Process	GO:0002682	regulation of immune system process		2.418e-20	6.467e-17	2.156e-17	1.826e-16	30	1812	SELE,TYROBP,JUNB,FCGR3A,FCGR3B,HLA-DQA1,FOS,HLA-DRA,HLA-DRB1,HLA-DRB5,SERPINE1,VSIG4,TREM2,C1QA,C1QB,C1QC,C3,GPNMB,HMOX1,CCL18,MMP9,CR1,HBB,ITGB2,CTSS,IL6,ZFP36,CXCL8,LAPTM5,LILRB4
GO: Biological Process	GO:0002684	positive regulation of immune system process		9.338e-20	2.497e-16	6.243e-17	5.287e-16	26	1235	SELE,TYROBP,FCGR3A,FCGR3B,HLA-DQA1,FOS,HLA-DRA,HLA-DRB1,HLA-DRB5,SERPINE1,VSIG4,TREM2,C1QA,C1QB,C1QC,C3,HMOX1,CCL18,MMP9,CR1,ITGB2,CTSS,IL6,CXCL8,LAPTM5,LILRB4
GO: Biological Process	GO:0002443	leukocyte mediated immunity		3.008e-18	8.043e-15	1.609e-15	1.362e-14	19	535	SELE,TYROBP,FCGR3A,FCGR3B,HLA-DQA1,HLA-DRA,HLA-DRB1,HLA-DRB5,TREM2,C1QA,C1QB,C1QC,C3,HMOX1,CCL18,CR1,ITGB2,IL6,LILRB4
GO: Biological Process	GO:0009607	response to biotic stimulus		5.871e-18	1.57e-14	2.617e-15	2.216e-14	29	1998	SELE,S100A9,TYROBP,FCGR3A,FCGR3B,HLA-DQA1,FOS,HLA-DRB1,HLA-DRB5,SERPINE1,VSIG4,TREM2,C1QA,C1QB,C1QC,C3,CCL18,MMP7,MMP9,CR1,LYZ,RGS1,MARCO,CTSS,IL6,ZFP36,CXCL8,LAPTM5,LILRB4
GO: Biological Process	GO:0002460	adaptive immune response based on somatic recombination of immune receptors built from immunoglobulin superfamily domains		2.469e-17	6.601e-14	9.43e-15	7.986e-14	17	415	SELE,JUNB,FCGR3A,FCGR3B,HLA-DQA1,HLA-DRA,HLA-DRB1,HLA-DRB5,SOCS3,TREM2,C1QA,C1QB,C1QC,C3,CR1,IL6,LILRB4
GO: Biological Process	GO:0051707	response to other organism		4.347e-17	1.162e-13	1.363e-14	1.154e-13	28	1951	SELE,S100A9,TYROBP,FCGR3A,FCGR3B,HLA-DQA1,FOS,HLA-DRB1,HLA-DRB5,SERPINE1,VSIG4,TREM2,C1QA,C1QB,C1QC,C3,CCL18,MMP7,MMP9,CR1,LYZ,RGS1,MARCO,CTSS,IL6,ZFP36,CXCL8,LILRB4
GO: Biological Process	GO:0043207	response to external biotic stimulus		4.586e-17	1.226e-13	1.363e-14	1.154e-13	28	1955	SELE,S100A9,TYROBP,FCGR3A,FCGR3B,HLA-DQA1,FOS,HLA-DRB1,HLA-DRB5,SERPINE1,VSIG4,TREM2,C1QA,C1QB,C1QC,C3,CCL18,MMP7,MMP9,CR1,LYZ,RGS1,MARCO,CTSS,IL6,ZFP36,CXCL8,LILRB4
GO: Biological Process	GO:0016064	immunoglobulin mediated immune response		3.042e-16	8.134e-13	8.134e-14	6.889e-13	13	189	SELE,FCGR3A,FCGR3B,HLA-DQA1,HLA-DRA,HLA-DRB1,HLA-DRB5,TREM2,C1QA,C1QB,C1QC,C3,CR1
GO: Biological Process	GO:2000026	regulation of multicellular organismal development		5.311e-16	1.42e-12	1.178e-13	9.977e-13	27	1946	TYROBP,JUNB,SFRP4,COMP,CCN1,SPP1,HLA-DQA1,FOS,HLA-DRA,HLA-DRB1,HLA-DRB5,SERPINE1,TREM2,C1QC,C3,CCN2,GPNMB,HMOX1,CCL18,MMP9,CR1,HBB,ITGB2,IL6,ZFP36,CXCL8,LILRB4
GO: Biological Process	GO:0006959	humoral immune response		5.602e-16	1.498e-12	1.178e-13	9.977e-13	15	330	SELE,S100A9,HLA-DRB1,HLA-DRB5,VSIG4,TREM2,C1QA,C1QB,C1QC,C3,MMP7,CR1,LYZ,IL6,CXCL8
GO: Biological Process	GO:0001775	cell activation		5.728e-16	1.532e-12	1.178e-13	9.977e-13	24	1410	TYROBP,JUNB,COMP,FCGR3A,FCGR3B,HLA-DQA1,HLA-DRA,HLA-DRB1,HLA-DRB5,SOCS3,VSIG4,TREM2,C1QA,CCN2,GPNMB,HMOX1,CCL18,CR1,HBB,ITGB2,IL6,CXCL8,LAPTM5,LILRB4
GO: Biological Process	GO:0019724	B cell mediated immunity		6.387e-16	1.708e-12	1.22e-13	1.033e-12	13	200	SELE,FCGR3A,FCGR3B,HLA-DQA1,HLA-DRA,HLA-DRB1,HLA-DRB5,TREM2,C1QA,C1QB,C1QC,C3,CR1
GO: Biological Process	GO:0050776	regulation of immune response		3.358e-15	8.979e-12	5.986e-13	5.069e-12	21	1050	SELE,TYROBP,JUNB,FCGR3A,FCGR3B,HLA-DRA,HLA-DRB1,HLA-DRB5,VSIG4,TREM2,C1QA,C1QB,C1QC,C3,HMOX1,CR1,ITGB2,CTSS,IL6,LAPTM5,LILRB4
GO: Biological Process	GO:0002366	leukocyte activation involved in immune response		4.003e-15	1.071e-11	6.691e-13	5.666e-12	15	377	TYROBP,JUNB,FCGR3A,FCGR3B,HLA-DRA,HLA-DRB1,HLA-DRB5,SOCS3,TREM2,HMOX1,CCL18,CR1,ITGB2,IL6,LILRB4
GO: Biological Process	GO:0002263	cell activation involved in immune response		4.676e-15	1.25e-11	7.355e-13	6.228e-12	15	381	TYROBP,JUNB,FCGR3A,FCGR3B,HLA-DRA,HLA-DRB1,HLA-DRB5,SOCS3,TREM2,HMOX1,CCL18,CR1,ITGB2,IL6,LILRB4
GO: Biological Process	GO:0002449	lymphocyte mediated immunity		8.876e-15	2.373e-11	1.319e-12	1.117e-11	15	398	SELE,FCGR3A,FCGR3B,HLA-DQA1,HLA-DRA,HLA-DRB1,HLA-DRB5,TREM2,C1QA,C1QB,C1QC,C3,CR1,IL6,LILRB4
GO: Biological Process	GO:0002697	regulation of immune effector process		3.178e-14	8.497e-11	4.368e-12	3.699e-11	16	532	SELE,TYROBP,JUNB,HLA-DRA,HLA-DRB1,HLA-DRB5,VSIG4,TREM2,C3,HMOX1,MMP9,CR1,ITGB2,IL6,LAPTM5,LILRB4
GO: Biological Process	GO:0009611	response to wounding		3.267e-14	8.737e-11	4.368e-12	3.699e-11	18	760	S100A9,TYROBP,TPSAB1,SERPINA1,COMP,CCN1,SPP1,SOCS3,SERPINE1,TREM2,C3,CCN2,HMOX1,MMP9,HBB,IL6,ZFP36,LILRB4
GO: Biological Process	GO:0009617	response to bacterium		4.246e-14	1.135e-10	5.407e-12	4.579e-11	20	1043	SELE,S100A9,FCGR3A,FCGR3B,FOS,HLA-DRB1,HLA-DRB5,SERPINE1,TREM2,C3,CCL18,MMP7,MMP9,LYZ,RGS1,MARCO,IL6,ZFP36,CXCL8,LILRB4
GO: Biological Process	GO:0045321	leukocyte activation		7.219e-14	1.93e-10	8.744e-12	7.405e-11	21	1227	TYROBP,JUNB,FCGR3A,FCGR3B,HLA-DQA1,HLA-DRA,HLA-DRB1,HLA-DRB5,SOCS3,VSIG4,TREM2,C1QA,GPNMB,HMOX1,CCL18,CR1,ITGB2,IL6,CXCL8,LAPTM5,LILRB4
GO: Biological Process	GO:0051094	positive regulation of developmental process		7.521e-14	2.011e-10	8.744e-12	7.405e-11	24	1755	TYROBP,JUNB,SFRP4,CCN1,HLA-DQA1,FOS,HLA-DRA,HLA-DRB1,HLA-DRB5,SOCS3,SERPINE1,TREM2,C3,CCN2,HMOX1,CCL18,MMP9,CR1,HBB,ITGB2,IL6,ZFP36,CXCL8,LILRB4
GO: Biological Process	GO:0070661	leukocyte proliferation		9.148e-14	2.446e-10	1.019e-11	8.632e-11	15	467	TYROBP,JUNB,FCGR3A,FCGR3B,HLA-DQA1,HLA-DRB1,HLA-DRB5,VSIG4,TREM2,GPNMB,CR1,ITGB2,IL6,LAPTM5,LILRB4
GO: Biological Process	GO:0050865	regulation of cell activation		1.171e-13	3.131e-10	1.252e-11	1.061e-10	18	819	TYROBP,JUNB,FCGR3A,FCGR3B,HLA-DQA1,HLA-DRA,HLA-DRB1,HLA-DRB5,VSIG4,TREM2,CCN2,GPNMB,HMOX1,CR1,ITGB2,IL6,LAPTM5,LILRB4
GO: Biological Process	GO:0098542	defense response to other organism		1.556e-13	4.161e-10	1.6e-11	1.355e-10	22	1445	S100A9,TYROBP,FCGR3A,FCGR3B,HLA-DQA1,HLA-DRB1,HLA-DRB5,SERPINE1,VSIG4,TREM2,C1QA,C1QB,C1QC,C3,CCL18,MMP7,CR1,LYZ,MARCO,CTSS,IL6,CXCL8
GO: Biological Process	GO:0002250	adaptive immune response		2.115e-13	5.657e-10	2.095e-11	1.774e-10	18	848	SELE,JUNB,FCGR3A,FCGR3B,HLA-DQA1,HLA-DRA,HLA-DRB1,HLA-DRB5,SOCS3,TREM2,C1QA,C1QB,C1QC,C3,CR1,CTSS,IL6,LILRB4
GO: Biological Process	GO:0002694	regulation of leukocyte activation		4.49e-13	1.201e-09	4.288e-11	3.631e-10	17	754	TYROBP,JUNB,FCGR3A,FCGR3B,HLA-DQA1,HLA-DRA,HLA-DRB1,HLA-DRB5,VSIG4,TREM2,GPNMB,HMOX1,CR1,ITGB2,IL6,LAPTM5,LILRB4
GO: Biological Process	GO:0001817	regulation of cytokine production		5.176e-13	1.384e-09	4.649e-11	3.937e-10	19	1038	TYROBP,OSM,CCN1,FCGR3A,FCGR3B,HLA-DRB1,HLA-DRB5,SERPINE1,VSIG4,TREM2,C3,GPNMB,HMOX1,CCL18,CR1,IL6,ZFP36,LAPTM5,LILRB4
GO: Biological Process	GO:0030097	hemopoiesis		5.216e-13	1.395e-09	4.649e-11	3.937e-10	22	1534	SELE,TYROBP,JUNB,OSM,HLA-DQA1,FOS,HLA-DRA,HLA-DRB1,HLA-DRB5,SOCS3,TREM2,C1QC,CCN2,CCL18,MMP9,CR1,HBB,ITGB2,IL6,ZFP36,LAPTM5,LILRB4
GO: Biological Process	GO:1903706	regulation of hemopoiesis		1.427e-12	3.816e-09	1.231e-10	1.042e-09	15	565	TYROBP,JUNB,HLA-DQA1,FOS,HLA-DRA,HLA-DRB1,HLA-DRB5,TREM2,C1QC,CCL18,CR1,HBB,IL6,ZFP36,LILRB4
GO: Biological Process	GO:0001816	cytokine production		1.692e-12	4.524e-09	1.414e-10	1.197e-09	19	1110	TYROBP,OSM,CCN1,FCGR3A,FCGR3B,HLA-DRB1,HLA-DRB5,SERPINE1,VSIG4,TREM2,C3,GPNMB,HMOX1,CCL18,CR1,IL6,ZFP36,LAPTM5,LILRB4
GO: Biological Process	GO:0050778	positive regulation of immune response		2.13e-12	5.696e-09	1.68e-10	1.422e-09	17	831	SELE,TYROBP,HLA-DRA,HLA-DRB1,HLA-DRB5,VSIG4,TREM2,C1QA,C1QB,C1QC,C3,CR1,ITGB2,CTSS,IL6,LAPTM5,LILRB4
GO: Biological Process	GO:0002699	positive regulation of immune effector process		2.136e-12	5.711e-09	1.68e-10	1.422e-09	13	376	TYROBP,HLA-DRA,HLA-DRB1,HLA-DRB5,TREM2,C3,HMOX1,MMP9,CR1,ITGB2,IL6,LAPTM5,LILRB4
GO: Biological Process	GO:0006956	complement activation		3.469e-12	9.277e-09	2.651e-10	2.245e-09	8	69	SELE,VSIG4,TREM2,C1QA,C1QB,C1QC,C3,CR1
GO: Biological Process	GO:0007159	leukocyte cell-cell adhesion		3.636e-12	9.723e-09	2.701e-10	2.287e-09	14	492	SELE,S100A9,HLA-DQA1,HLA-DRA,HLA-DRB1,HLA-DRB5,VSIG4,GPNMB,CR1,ITGB2,OLR1,IL6,LAPTM5,LILRB4
GO: Biological Process	GO:0006958	complement activation, classical pathway		4.918e-12	1.315e-08	3.554e-10	3.01e-09	7	41	SELE,TREM2,C1QA,C1QB,C1QC,C3,CR1
GO: Biological Process	GO:0045597	positive regulation of cell differentiation		5.171e-12	1.383e-08	3.639e-10	3.082e-09	19	1183	TYROBP,JUNB,SFRP4,CCN1,HLA-DQA1,FOS,HLA-DRA,HLA-DRB1,HLA-DRB5,SOCS3,SERPINE1,TREM2,CCN2,CCL18,CR1,HBB,IL6,ZFP36,LILRB4
GO: Biological Process	GO:0002703	regulation of leukocyte mediated immunity		5.704e-12	1.525e-08	3.911e-10	3.312e-09	12	316	SELE,TYROBP,HLA-DRA,HLA-DRB1,HLA-DRB5,TREM2,C3,HMOX1,CR1,ITGB2,IL6,LILRB4
GO: Biological Process	GO:0007155	cell adhesion		6.139e-12	1.641e-08	4.104e-10	3.475e-09	22	1735	SELE,S100A9,COMP,CCN1,SPP1,HLA-DQA1,HLA-DRA,HLA-DRB1,HLA-DRB5,SERPINE1,VSIG4,PCDH15,CCN2,GPNMB,CR1,HBB,ITGB2,OLR1,IL6,CXCL8,LAPTM5,LILRB4
GO: Biological Process	GO:0050670	regulation of lymphocyte proliferation		7.369e-12	1.97e-08	4.806e-10	4.07e-09	12	323	TYROBP,FCGR3A,FCGR3B,HLA-DQA1,HLA-DRB1,HLA-DRB5,VSIG4,GPNMB,CR1,IL6,LAPTM5,LILRB4
GO: Biological Process	GO:0046651	lymphocyte proliferation		8.326e-12	2.226e-08	5.291e-10	4.481e-09	13	419	TYROBP,FCGR3A,FCGR3B,HLA-DQA1,HLA-DRB1,HLA-DRB5,VSIG4,GPNMB,CR1,ITGB2,IL6,LAPTM5,LILRB4
GO: Biological Process	GO:0032944	regulation of mononuclear cell proliferation		8.508e-12	2.275e-08	5.291e-10	4.481e-09	12	327	TYROBP,FCGR3A,FCGR3B,HLA-DQA1,HLA-DRB1,HLA-DRB5,VSIG4,GPNMB,CR1,IL6,LAPTM5,LILRB4
GO: Biological Process	GO:0032101	regulation of response to external stimulus		9.357e-12	2.502e-08	5.687e-10	4.816e-09	20	1396	SELE,S100A9,TYROBP,TPSAB1,OSM,SPP1,HLA-DRB1,HLA-DRB5,SOCS3,SERPINE1,VSIG4,TREM2,C3,CCL18,MMP9,CR1,CTSS,IL6,ZFP36,CXCL8
GO: Biological Process	GO:1902107	positive regulation of leukocyte differentiation		1.001e-11	2.676e-08	5.947e-10	5.036e-09	11	250	TYROBP,HLA-DQA1,FOS,HLA-DRA,HLA-DRB1,HLA-DRB5,TREM2,CCL18,CR1,IL6,LILRB4
GO: Biological Process	GO:0032943	mononuclear cell proliferation		1.024e-11	2.739e-08	5.955e-10	5.043e-09	13	426	TYROBP,FCGR3A,FCGR3B,HLA-DQA1,HLA-DRB1,HLA-DRB5,VSIG4,GPNMB,CR1,ITGB2,IL6,LAPTM5,LILRB4
GO: Biological Process	GO:1903708	positive regulation of hemopoiesis		1.091e-11	2.917e-08	6.206e-10	5.255e-09	11	252	TYROBP,HLA-DQA1,FOS,HLA-DRA,HLA-DRB1,HLA-DRB5,TREM2,CCL18,CR1,IL6,LILRB4
GO: Biological Process	GO:0002274	myeloid leukocyte activation		1.387e-11	3.709e-08	7.727e-10	6.544e-09	12	341	TYROBP,FCGR3A,FCGR3B,VSIG4,TREM2,C1QA,HMOX1,CCL18,ITGB2,IL6,CXCL8,LILRB4
GO: Biological Process	GO:0050727	regulation of inflammatory response		1.427e-11	3.817e-08	7.789e-10	6.597e-09	14	545	SELE,S100A9,OSM,HLA-DRB1,HLA-DRB5,SOCS3,SERPINE1,TREM2,C3,CCL18,MMP9,CTSS,IL6,ZFP36
GO: Biological Process	GO:1902105	regulation of leukocyte differentiation		1.718e-11	4.593e-08	9.186e-10	7.779e-09	13	444	TYROBP,JUNB,HLA-DQA1,FOS,HLA-DRA,HLA-DRB1,HLA-DRB5,TREM2,C1QC,CCL18,CR1,IL6,LILRB4
GO: Biological Process	GO:0098609	cell-cell adhesion		1.988e-11	5.315e-08	1.042e-09	8.825e-09	18	1112	SELE,S100A9,COMP,CCN1,HLA-DQA1,HLA-DRA,HLA-DRB1,HLA-DRB5,VSIG4,PCDH15,GPNMB,CR1,HBB,ITGB2,OLR1,IL6,LAPTM5,LILRB4
GO: Biological Process	GO:0070663	regulation of leukocyte proliferation		2.143e-11	5.73e-08	1.102e-09	9.332e-09	12	354	TYROBP,FCGR3A,FCGR3B,HLA-DQA1,HLA-DRB1,HLA-DRB5,VSIG4,GPNMB,CR1,IL6,LAPTM5,LILRB4
GO: Biological Process	GO:0080134	regulation of response to stress		2.379e-11	6.363e-08	1.201e-09	1.017e-08	22	1858	SELE,S100A9,TYROBP,TPSAB1,OSM,SFRP4,SPP1,HLA-DRB1,HLA-DRB5,SOCS3,SERPINE1,VSIG4,TREM2,C3,CCN2,CCL18,MMP9,CR1,HBB,CTSS,IL6,ZFP36
GO: Biological Process	GO:0050672	negative regulation of lymphocyte proliferation		2.747e-11	7.347e-08	1.36e-09	1.152e-08	9	138	TYROBP,HLA-DQA1,HLA-DRB1,HLA-DRB5,VSIG4,GPNMB,CR1,LAPTM5,LILRB4
GO: Biological Process	GO:0032945	negative regulation of mononuclear cell proliferation		2.933e-11	7.842e-08	1.426e-09	1.207e-08	9	139	TYROBP,HLA-DQA1,HLA-DRB1,HLA-DRB5,VSIG4,GPNMB,CR1,LAPTM5,LILRB4
GO: Biological Process	GO:0002521	leukocyte differentiation		3.306e-11	8.841e-08	1.579e-09	1.337e-08	16	841	TYROBP,JUNB,HLA-DQA1,FOS,HLA-DRA,HLA-DRB1,HLA-DRB5,SOCS3,TREM2,C1QC,CCL18,MMP9,CR1,IL6,LAPTM5,LILRB4
GO: Biological Process	GO:0002253	activation of immune response		5.108e-11	1.366e-07	2.38e-09	2.016e-08	14	600	SELE,TYROBP,HLA-DRB1,HLA-DRB5,VSIG4,TREM2,C1QA,C1QB,C1QC,C3,CR1,CTSS,LAPTM5,LILRB4
GO: Biological Process	GO:0070664	negative regulation of leukocyte proliferation		5.163e-11	1.381e-07	2.38e-09	2.016e-08	9	148	TYROBP,HLA-DQA1,HLA-DRB1,HLA-DRB5,VSIG4,GPNMB,CR1,LAPTM5,LILRB4
GO: Biological Process	GO:0031347	regulation of defense response		5.334e-11	1.426e-07	2.417e-09	2.047e-08	17	1019	SELE,S100A9,TYROBP,OSM,HLA-DRB1,HLA-DRB5,SOCS3,SERPINE1,VSIG4,TREM2,C3,CCL18,MMP9,CR1,CTSS,IL6,ZFP36
GO: Biological Process	GO:0050866	negative regulation of cell activation		5.937e-11	1.588e-07	2.646e-09	2.241e-08	11	295	TYROBP,HLA-DQA1,HLA-DRB1,HLA-DRB5,VSIG4,TREM2,GPNMB,HMOX1,CR1,LAPTM5,LILRB4
GO: Biological Process	GO:0050867	positive regulation of cell activation		7.503e-11	2.006e-07	3.289e-09	2.786e-08	13	500	TYROBP,FCGR3A,FCGR3B,HLA-DQA1,HLA-DRA,HLA-DRB1,HLA-DRB5,TREM2,CCN2,CR1,ITGB2,IL6,LILRB4
GO: Biological Process	GO:0002683	negative regulation of immune system process		7.707e-11	2.061e-07	3.324e-09	2.815e-08	14	619	SELE,TYROBP,HLA-DQA1,HLA-DRB1,HLA-DRB5,VSIG4,TREM2,C1QC,GPNMB,HMOX1,CCL18,CR1,LAPTM5,LILRB4
GO: Biological Process	GO:0002455	humoral immune response mediated by circulating immunoglobulin		8.173e-11	2.186e-07	3.469e-09	2.938e-08	7	60	SELE,TREM2,C1QA,C1QB,C1QC,C3,CR1
GO: Biological Process	GO:0051249	regulation of lymphocyte activation		1.056e-10	2.824e-07	4.413e-09	3.737e-08	14	634	TYROBP,JUNB,FCGR3A,FCGR3B,HLA-DQA1,HLA-DRA,HLA-DRB1,HLA-DRB5,VSIG4,GPNMB,CR1,IL6,LAPTM5,LILRB4
GO: Biological Process	GO:0032680	regulation of tumor necrosis factor production		1.465e-10	3.917e-07	6.026e-09	5.103e-08	10	237	TYROBP,CCN1,FCGR3A,FCGR3B,TREM2,GPNMB,CCL18,IL6,ZFP36,LILRB4
GO: Biological Process	GO:0032640	tumor necrosis factor production		1.871e-10	5.003e-07	7.467e-09	6.323e-08	10	243	TYROBP,CCN1,FCGR3A,FCGR3B,TREM2,GPNMB,CCL18,IL6,ZFP36,LILRB4
GO: Biological Process	GO:1903555	regulation of tumor necrosis factor superfamily cytokine production		1.871e-10	5.003e-07	7.467e-09	6.323e-08	10	243	TYROBP,CCN1,FCGR3A,FCGR3B,TREM2,GPNMB,CCL18,IL6,ZFP36,LILRB4
GO: Biological Process	GO:0002495	antigen processing and presentation of peptide antigen via MHC class II		2.108e-10	5.638e-07	8.174e-09	6.923e-08	6	36	HLA-DQA1,HLA-DRA,HLA-DRB1,HLA-DRB5,TREM2,CTSS
GO: Biological Process	GO:0002822	regulation of adaptive immune response based on somatic recombination of immune receptors built from immunoglobulin superfamily domains		2.109e-10	5.64e-07	8.174e-09	6.923e-08	10	246	SELE,JUNB,HLA-DRA,HLA-DRB1,HLA-DRB5,TREM2,C3,CR1,IL6,LILRB4
GO: Biological Process	GO:0034097	response to cytokine		2.254e-10	6.027e-07	8.61e-09	7.292e-08	17	1118	SELE,OSM,SERPINA1,SPP1,HLA-DQA1,FOS,HLA-DRB1,HLA-DRB5,SOCS3,SERPINE1,TREM2,CCL18,IL6,ZFP36,CXCL8,LAPTM5,LILRB4
GO: Biological Process	GO:0098883	synapse pruning		2.347e-10	6.275e-07	8.818e-09	7.468e-08	5	16	TREM2,C1QA,C1QB,C1QC,C3
GO: Biological Process	GO:0071706	tumor necrosis factor superfamily cytokine production		2.374e-10	6.349e-07	8.818e-09	7.468e-08	10	249	TYROBP,CCN1,FCGR3A,FCGR3B,TREM2,GPNMB,CCL18,IL6,ZFP36,LILRB4
GO: Biological Process	GO:0045087	innate immune response		2.586e-10	6.916e-07	9.474e-09	8.024e-08	17	1128	S100A9,TYROBP,FCGR3A,FCGR3B,HLA-DQA1,HLA-DRB1,HLA-DRB5,VSIG4,TREM2,C1QA,C1QB,C1QC,C3,CCL18,CR1,MARCO,CTSS
GO: Biological Process	GO:0042130	negative regulation of T cell proliferation		2.789e-10	7.457e-07	9.992e-09	8.462e-08	8	118	HLA-DQA1,HLA-DRB1,HLA-DRB5,VSIG4,GPNMB,CR1,LAPTM5,LILRB4
GO: Biological Process	GO:0030155	regulation of cell adhesion		2.803e-10	7.494e-07	9.992e-09	8.462e-08	16	972	SELE,CCN1,SPP1,HLA-DQA1,HLA-DRA,HLA-DRB1,HLA-DRB5,SERPINE1,VSIG4,GPNMB,CR1,ITGB2,IL6,CXCL8,LAPTM5,LILRB4
GO: Biological Process	GO:0002504	antigen processing and presentation of peptide or polysaccharide antigen via MHC class II		2.978e-10	7.963e-07	1.048e-08	8.873e-08	6	38	HLA-DQA1,HLA-DRA,HLA-DRB1,HLA-DRB5,TREM2,CTSS
GO: Biological Process	GO:1903037	regulation of leukocyte cell-cell adhesion		3.484e-10	9.315e-07	1.21e-08	1.025e-07	12	451	SELE,HLA-DQA1,HLA-DRA,HLA-DRB1,HLA-DRB5,VSIG4,GPNMB,CR1,ITGB2,IL6,LAPTM5,LILRB4
GO: Biological Process	GO:0008285	negative regulation of cell population proliferation		3.72e-10	9.948e-07	1.275e-08	1.08e-07	16	991	TYROBP,OSM,SFRP4,HLA-DQA1,HLA-DRB1,HLA-DRB5,VSIG4,TREM2,GPNMB,HMOX1,MMP9,CR1,IL6,CXCL8,LAPTM5,LILRB4
GO: Biological Process	GO:0002573	myeloid leukocyte differentiation		3.888e-10	1.04e-06	1.316e-08	1.115e-07	11	352	TYROBP,JUNB,FOS,HLA-DRB1,HLA-DRB5,TREM2,C1QC,CCL18,MMP9,IL6,LILRB4
GO: Biological Process	GO:0002819	regulation of adaptive immune response		4.047e-10	1.082e-06	1.353e-08	1.146e-07	10	263	SELE,JUNB,HLA-DRA,HLA-DRB1,HLA-DRB5,TREM2,C3,CR1,IL6,LILRB4
GO: Biological Process	GO:0002285	lymphocyte activation involved in immune response		4.199e-10	1.123e-06	1.386e-08	1.174e-07	10	264	JUNB,FCGR3A,FCGR3B,HLA-DRA,HLA-DRB1,HLA-DRB5,SOCS3,CR1,IL6,LILRB4
GO: Biological Process	GO:0001818	negative regulation of cytokine production		4.257e-10	1.138e-06	1.388e-08	1.176e-07	12	459	TYROBP,HLA-DRB1,HLA-DRB5,VSIG4,TREM2,GPNMB,HMOX1,CR1,IL6,ZFP36,LAPTM5,LILRB4
GO: Biological Process	GO:0046649	lymphocyte activation		4.566e-10	1.221e-06	1.471e-08	1.246e-07	16	1005	TYROBP,JUNB,FCGR3A,FCGR3B,HLA-DQA1,HLA-DRA,HLA-DRB1,HLA-DRB5,SOCS3,VSIG4,GPNMB,CR1,ITGB2,IL6,LAPTM5,LILRB4
GO: Biological Process	GO:0002695	negative regulation of leukocyte activation		4.861e-10	1.3e-06	1.547e-08	1.31e-07	10	268	TYROBP,HLA-DQA1,HLA-DRB1,HLA-DRB5,VSIG4,GPNMB,HMOX1,CR1,LAPTM5,LILRB4
GO: Biological Process	GO:0060284	regulation of cell development		5.246e-10	1.403e-06	1.65e-08	1.398e-07	17	1181	TYROBP,JUNB,SPP1,HLA-DQA1,FOS,HLA-DRA,HLA-DRB1,HLA-DRB5,TREM2,C1QC,CCL18,MMP9,CR1,HBB,IL6,ZFP36,LILRB4
GO: Biological Process	GO:0002696	positive regulation of leukocyte activation		6.594e-10	1.763e-06	2.05e-08	1.736e-07	12	477	TYROBP,FCGR3A,FCGR3B,HLA-DQA1,HLA-DRA,HLA-DRB1,HLA-DRB5,TREM2,CR1,ITGB2,IL6,LILRB4
GO: Biological Process	GO:0051241	negative regulation of multicellular organismal process		6.776e-10	1.812e-06	2.083e-08	1.764e-07	19	1571	TYROBP,TPSAB1,SPP1,HLA-DQA1,HLA-DRB1,HLA-DRB5,SERPINE1,VSIG4,TREM2,C1QC,GPNMB,HMOX1,CCL18,MMP9,CR1,IL6,ZFP36,LAPTM5,LILRB4
GO: Biological Process	GO:0006897	endocytosis		7.23e-10	1.933e-06	2.197e-08	1.86e-07	15	880	SELE,TYROBP,SFRP4,FCGR3A,FCGR3B,SERPINE1,PCDH15,TREM2,C3,ITGB2,MARCO,OLR1,CD163,CXCL8,LILRB4
GO: Biological Process	GO:0032496	response to lipopolysaccharide		8.742e-10	2.338e-06	2.627e-08	2.224e-07	12	489	SELE,S100A9,FCGR3A,FCGR3B,FOS,SERPINE1,TREM2,CCL18,IL6,ZFP36,CXCL8,LILRB4
GO: Biological Process	GO:0050729	positive regulation of inflammatory response		9.428e-10	2.521e-06	2.801e-08	2.372e-07	9	205	S100A9,OSM,SERPINE1,TREM2,C3,CCL18,MMP9,CTSS,IL6
GO: Biological Process	GO:0019882	antigen processing and presentation		1.449e-09	3.874e-06	4.211e-08	3.566e-07	8	145	FCGR3A,FCGR3B,HLA-DQA1,HLA-DRA,HLA-DRB1,HLA-DRB5,TREM2,CTSS
GO: Biological Process	GO:0042116	macrophage activation		1.449e-09	3.874e-06	4.211e-08	3.566e-07	8	145	TYROBP,FCGR3A,FCGR3B,VSIG4,TREM2,C1QA,ITGB2,IL6
GO: Biological Process	GO:0042098	T cell proliferation		1.595e-09	4.265e-06	4.586e-08	3.883e-07	10	303	HLA-DQA1,HLA-DRB1,HLA-DRB5,VSIG4,GPNMB,CR1,ITGB2,IL6,LAPTM5,LILRB4
GO: Biological Process	GO:0002237	response to molecule of bacterial origin		1.752e-09	4.684e-06	4.983e-08	4.22e-07	12	520	SELE,S100A9,FCGR3A,FCGR3B,FOS,SERPINE1,TREM2,CCL18,IL6,ZFP36,CXCL8,LILRB4
GO: Biological Process	GO:0002468	dendritic cell antigen processing and presentation		1.786e-09	4.776e-06	5.027e-08	4.257e-07	5	23	FCGR3A,FCGR3B,HLA-DRA,HLA-DRB1,HLA-DRB5
GO: Biological Process	GO:0045637	regulation of myeloid cell differentiation		1.81e-09	4.839e-06	5.041e-08	4.269e-07	10	307	TYROBP,FOS,HLA-DRB1,HLA-DRB5,TREM2,C1QC,CCL18,HBB,ZFP36,LILRB4
GO: Biological Process	GO:0051250	negative regulation of lymphocyte activation		2.695e-09	7.208e-06	7.43e-08	6.293e-07	9	231	TYROBP,HLA-DQA1,HLA-DRB1,HLA-DRB5,VSIG4,GPNMB,CR1,LAPTM5,LILRB4
GO: Biological Process	GO:0042060	wound healing		2.851e-09	7.623e-06	7.778e-08	6.587e-07	12	543	S100A9,TPSAB1,SERPINA1,COMP,CCN1,SERPINE1,C3,HMOX1,MMP9,HBB,IL6,LILRB4
GO: Biological Process	GO:0000165	MAPK cascade		3.192e-09	8.535e-06	8.621e-08	7.301e-07	15	981	OSM,SFRP4,CCN1,HLA-DRB1,HLA-DRB5,TREM2,C3,CCN2,GPNMB,CCL18,MARCO,IL6,ZFP36,LAPTM5,LILRB4
GO: Biological Process	GO:0002706	regulation of lymphocyte mediated immunity		3.251e-09	8.694e-06	8.694e-08	7.363e-07	9	236	SELE,HLA-DRA,HLA-DRB1,HLA-DRB5,TREM2,C3,CR1,IL6,LILRB4
GO: Biological Process	GO:0030099	myeloid cell differentiation		3.934e-09	1.052e-05	1.042e-07	8.82e-07	13	692	TYROBP,JUNB,FOS,HLA-DRB1,HLA-DRB5,TREM2,C1QC,CCL18,MMP9,HBB,IL6,ZFP36,LILRB4
GO: Biological Process	GO:0002444	myeloid leukocyte mediated immunity		4.228e-09	1.131e-05	1.108e-07	9.386e-07	8	166	TYROBP,FCGR3A,FCGR3B,C3,HMOX1,CCL18,ITGB2,IL6
GO: Biological Process	GO:0006898	receptor-mediated endocytosis		4.686e-09	1.253e-05	1.217e-07	1.03e-06	10	339	SELE,SFRP4,FCGR3A,FCGR3B,SERPINE1,C3,ITGB2,MARCO,CXCL8,LILRB4
GO: Biological Process	GO:0042129	regulation of T cell proliferation		5.766e-09	1.542e-05	1.475e-07	1.249e-06	9	252	HLA-DQA1,HLA-DRB1,HLA-DRB5,VSIG4,GPNMB,CR1,IL6,LAPTM5,LILRB4
GO: Biological Process	GO:0002437	inflammatory response to antigenic stimulus		5.79e-09	1.548e-05	1.475e-07	1.249e-06	7	109	FCGR3A,FCGR3B,HLA-DRB1,HLA-DRB5,TREM2,C3,LILRB4
GO: Biological Process	GO:0043408	regulation of MAPK cascade		5.899e-09	1.577e-05	1.488e-07	1.26e-06	14	865	OSM,SFRP4,CCN1,HLA-DRB1,HLA-DRB5,TREM2,C3,CCN2,GPNMB,CCL18,MARCO,IL6,LAPTM5,LILRB4
GO: Biological Process	GO:0042110	T cell activation		6.017e-09	1.609e-05	1.504e-07	1.273e-06	13	717	JUNB,HLA-DQA1,HLA-DRA,HLA-DRB1,HLA-DRB5,SOCS3,VSIG4,GPNMB,CR1,ITGB2,IL6,LAPTM5,LILRB4
GO: Biological Process	GO:0150146	cell junction disassembly		7.472e-09	1.998e-05	1.85e-07	1.567e-06	5	30	TREM2,C1QA,C1QB,C1QC,C3
GO: Biological Process	GO:0002705	positive regulation of leukocyte mediated immunity		7.652e-09	2.046e-05	1.877e-07	1.59e-06	8	179	TYROBP,HLA-DRA,HLA-DRB1,HLA-DRB5,TREM2,C3,ITGB2,IL6
GO: Biological Process	GO:0050863	regulation of T cell activation		7.821e-09	2.091e-05	1.901e-07	1.61e-06	11	469	JUNB,HLA-DQA1,HLA-DRA,HLA-DRB1,HLA-DRB5,VSIG4,GPNMB,CR1,IL6,LAPTM5,LILRB4
GO: Biological Process	GO:0050868	negative regulation of T cell activation		8.718e-09	2.331e-05	2.1e-07	1.779e-06	8	182	HLA-DQA1,HLA-DRB1,HLA-DRB5,VSIG4,GPNMB,CR1,LAPTM5,LILRB4
GO: Biological Process	GO:0030449	regulation of complement activation		8.894e-09	2.378e-05	2.123e-07	1.798e-06	5	31	SELE,VSIG4,TREM2,C3,CR1
GO: Biological Process	GO:0001819	positive regulation of cytokine production		9.899e-09	2.647e-05	2.342e-07	1.984e-06	12	607	TYROBP,OSM,CCN1,FCGR3A,FCGR3B,SERPINE1,TREM2,C3,HMOX1,CCL18,IL6,LAPTM5
GO: Biological Process	GO:0022407	regulation of cell-cell adhesion		1.008e-08	2.696e-05	2.365e-07	2.003e-06	12	608	SELE,HLA-DQA1,HLA-DRA,HLA-DRB1,HLA-DRB5,VSIG4,GPNMB,CR1,ITGB2,IL6,LAPTM5,LILRB4
GO: Biological Process	GO:0019886	antigen processing and presentation of exogenous peptide antigen via MHC class II		1.052e-08	2.814e-05	2.447e-07	2.072e-06	5	32	HLA-DQA1,HLA-DRA,HLA-DRB1,HLA-DRB5,CTSS
GO: Biological Process	GO:0050900	leukocyte migration		1.129e-08	3.02e-05	2.603e-07	2.205e-06	11	486	SELE,S100A9,SPP1,SERPINE1,TREM2,HMOX1,CCL18,MMP9,ITGB2,IL6,CXCL8
GO: Biological Process	GO:0002491	antigen processing and presentation of endogenous peptide antigen via MHC class II		1.179e-08	3.152e-05	2.694e-07	2.282e-06	3	3	HLA-DRA,HLA-DRB1,HLA-DRB5
GO: Biological Process	GO:0070374	positive regulation of ERK1 and ERK2 cascade		1.271e-08	3.398e-05	2.88e-07	2.439e-06	9	276	HLA-DRB1,HLA-DRB5,TREM2,C3,CCN2,GPNMB,CCL18,MARCO,IL6
GO: Biological Process	GO:0002761	regulation of myeloid leukocyte differentiation		1.38e-08	3.691e-05	3.102e-07	2.627e-06	8	193	TYROBP,FOS,HLA-DRB1,HLA-DRB5,TREM2,C1QC,CCL18,LILRB4
GO: Biological Process	GO:0007596	blood coagulation		1.396e-08	3.732e-05	3.11e-07	2.634e-06	9	279	S100A9,TPSAB1,SERPINA1,COMP,SERPINE1,C3,HBB,IL6,LILRB4
GO: Biological Process	GO:0036230	granulocyte activation		1.458e-08	3.9e-05	3.22e-07	2.727e-06	6	71	TYROBP,FCGR3A,FCGR3B,CCL18,ITGB2,CXCL8
GO: Biological Process	GO:1903131	mononuclear cell differentiation		1.469e-08	3.929e-05	3.22e-07	2.727e-06	12	629	JUNB,HLA-DQA1,FOS,HLA-DRA,HLA-DRB1,HLA-DRB5,SOCS3,TREM2,CR1,IL6,LAPTM5,LILRB4
GO: Biological Process	GO:0043068	positive regulation of programmed cell death		1.518e-08	4.06e-05	3.301e-07	2.795e-06	13	775	S100A9,TYROBP,OSM,SFRP4,CCN1,C3,CCN2,HMOX1,CCL18,MMP9,CTSS,IL6,LAPTM5
GO: Biological Process	GO:0007599	hemostasis		1.729e-08	4.623e-05	3.699e-07	3.132e-06	9	286	S100A9,TPSAB1,SERPINA1,COMP,SERPINE1,C3,HBB,IL6,LILRB4
GO: Biological Process	GO:0050817	coagulation		1.729e-08	4.623e-05	3.699e-07	3.132e-06	9	286	S100A9,TPSAB1,SERPINA1,COMP,SERPINE1,C3,HBB,IL6,LILRB4
GO: Biological Process	GO:0048002	antigen processing and presentation of peptide antigen		2.036e-08	5.445e-05	4.31e-07	3.65e-06	6	75	HLA-DQA1,HLA-DRA,HLA-DRB1,HLA-DRB5,TREM2,CTSS
GO: Biological Process	GO:1903038	negative regulation of leukocyte cell-cell adhesion		2.047e-08	5.474e-05	4.31e-07	3.65e-06	8	203	HLA-DQA1,HLA-DRB1,HLA-DRB5,VSIG4,GPNMB,CR1,LAPTM5,LILRB4
GO: Biological Process	GO:0010628	positive regulation of gene expression		2.183e-08	5.838e-05	4.561e-07	3.863e-06	17	1512	TYROBP,OSM,SFRP4,CCN1,FCGR3A,FCGR3B,SERPINE1,VSIG4,TREM2,C3,CCN2,HMOX1,CCL18,IL6,ZFP36,CXCL8,LAPTM5
GO: Biological Process	GO:0032653	regulation of interleukin-10 production		2.389e-08	6.389e-05	4.952e-07	4.194e-06	6	77	TYROBP,HLA-DRB1,HLA-DRB5,TREM2,IL6,LILRB4
GO: Biological Process	GO:0031099	regeneration		2.422e-08	6.476e-05	4.982e-07	4.219e-06	10	403	JUNB,CCN1,SPP1,FOS,SOCS3,SERPINE1,CCN2,HMOX1,MMP9,IL6
GO: Biological Process	GO:0051251	positive regulation of lymphocyte activation		2.915e-08	7.794e-05	5.949e-07	5.038e-06	10	411	TYROBP,FCGR3A,FCGR3B,HLA-DQA1,HLA-DRA,HLA-DRB1,HLA-DRB5,CR1,IL6,LILRB4
GO: Biological Process	GO:0032613	interleukin-10 production		3.012e-08	8.055e-05	6.102e-07	5.168e-06	6	80	TYROBP,HLA-DRB1,HLA-DRB5,TREM2,IL6,LILRB4
GO: Biological Process	GO:0045639	positive regulation of myeloid cell differentiation		3.146e-08	8.414e-05	6.326e-07	5.357e-06	7	139	TYROBP,FOS,HLA-DRB1,HLA-DRB5,TREM2,CCL18,HBB
GO: Biological Process	GO:0045591	positive regulation of regulatory T cell differentiation		3.391e-08	9.067e-05	6.766e-07	5.73e-06	5	40	HLA-DRA,HLA-DRB1,HLA-DRB5,CR1,LILRB4
GO: Biological Process	GO:0043067	regulation of programmed cell death		3.638e-08	9.728e-05	7.206e-07	6.103e-06	19	1999	S100A9,TYROBP,OSM,SFRP4,COMP,CCN1,SPP1,SOCS3,SERPINE1,TREM2,C3,CCN2,HMOX1,CCL18,MMP9,CTSS,IL6,ZFP36,LAPTM5
GO: Biological Process	GO:0070372	regulation of ERK1 and ERK2 cascade		3.736e-08	9.991e-05	7.346e-07	6.221e-06	10	422	CCN1,HLA-DRB1,HLA-DRB5,TREM2,C3,CCN2,GPNMB,CCL18,MARCO,IL6
GO: Biological Process	GO:0097529	myeloid leukocyte migration		4.192e-08	0.0001121	8.182e-07	6.929e-06	9	317	S100A9,SPP1,SERPINE1,TREM2,CCL18,MMP9,ITGB2,IL6,CXCL8
GO: Biological Process	GO:0002399	MHC class II protein complex assembly		4.582e-08	0.0001225	8.814e-07	7.464e-06	4	16	HLA-DQA1,HLA-DRA,HLA-DRB1,HLA-DRB5
GO: Biological Process	GO:0002503	peptide antigen assembly with MHC class II protein complex		4.582e-08	0.0001225	8.814e-07	7.464e-06	4	16	HLA-DQA1,HLA-DRA,HLA-DRB1,HLA-DRB5
GO: Biological Process	GO:0042093	T-helper cell differentiation		4.664e-08	0.0001247	8.865e-07	7.508e-06	6	86	JUNB,HLA-DRA,HLA-DRB1,HLA-DRB5,SOCS3,IL6
GO: Biological Process	GO:0150062	complement-mediated synapse pruning		4.708e-08	0.0001259	8.865e-07	7.508e-06	3	4	TREM2,C1QA,C3
GO: Biological Process	GO:0002469	myeloid dendritic cell antigen processing and presentation		4.708e-08	0.0001259	8.865e-07	7.508e-06	3	4	HLA-DRA,HLA-DRB1,HLA-DRB5
GO: Biological Process	GO:0002440	production of molecular mediator of immune response		4.861e-08	0.00013	9.089e-07	7.697e-06	10	434	HLA-DQA1,HLA-DRA,HLA-DRB1,HLA-DRB5,HMOX1,MMP7,CR1,IL6,LAPTM5,LILRB4
GO: Biological Process	GO:0002763	positive regulation of myeloid leukocyte differentiation		5e-08	0.0001337	9.286e-07	7.864e-06	6	87	TYROBP,FOS,HLA-DRB1,HLA-DRB5,TREM2,CCL18
GO: Biological Process	GO:0045582	positive regulation of T cell differentiation		5.321e-08	0.0001423	9.813e-07	8.31e-06	7	150	HLA-DQA1,HLA-DRA,HLA-DRB1,HLA-DRB5,CR1,IL6,LILRB4
GO: Biological Process	GO:0016192	vesicle-mediated transport		5.364e-08	0.0001434	9.823e-07	8.319e-06	18	1822	SELE,TYROBP,SFRP4,FCGR3A,FCGR3B,SERPINE1,PCDH15,TREM2,C3,HMOX1,CCL18,ITGB2,MARCO,OLR1,CD163,CXCL8,LAPTM5,LILRB4
GO: Biological Process	GO:0032703	negative regulation of interleukin-2 production		5.558e-08	0.0001486	1.011e-06	8.562e-06	5	44	VSIG4,CR1,ZFP36,LAPTM5,LILRB4
GO: Biological Process	GO:0001906	cell killing		5.613e-08	0.0001501	1.014e-06	8.589e-06	9	328	TYROBP,FCGR3A,FCGR3B,HLA-DRA,HLA-DRB1,HLA-DRB5,C3,CR1,LYZ
GO: Biological Process	GO:0002294	CD4-positive, alpha-beta T cell differentiation involved in immune response		6.133e-08	0.000164	1.101e-06	9.321e-06	6	90	JUNB,HLA-DRA,HLA-DRB1,HLA-DRB5,SOCS3,IL6
GO: Biological Process	GO:0046632	alpha-beta T cell differentiation		6.377e-08	0.0001705	1.137e-06	9.627e-06	7	154	JUNB,HLA-DRA,HLA-DRB1,HLA-DRB5,SOCS3,IL6,LILRB4
GO: Biological Process	GO:0002293	alpha-beta T cell differentiation involved in immune response		6.555e-08	0.0001753	1.161e-06	9.83e-06	6	91	JUNB,HLA-DRA,HLA-DRB1,HLA-DRB5,SOCS3,IL6
GO: Biological Process	GO:1903039	positive regulation of leukocyte cell-cell adhesion		6.896e-08	0.0001844	1.211e-06	1.026e-05	9	336	SELE,HLA-DQA1,HLA-DRA,HLA-DRB1,HLA-DRB5,CR1,ITGB2,IL6,LILRB4
GO: Biological Process	GO:0022411	cellular component disassembly		6.997e-08	0.0001871	1.211e-06	1.026e-05	11	581	TPSAB1,TREM2,C1QA,C1QB,C1QC,C3,CCN2,MMP7,MMP9,CTSS,IL6
GO: Biological Process	GO:0046637	regulation of alpha-beta T cell differentiation		7e-08	0.0001872	1.211e-06	1.026e-05	6	92	JUNB,HLA-DRA,HLA-DRB1,HLA-DRB5,IL6,LILRB4
GO: Biological Process	GO:0045580	regulation of T cell differentiation		7.022e-08	0.0001878	1.211e-06	1.026e-05	8	238	JUNB,HLA-DQA1,HLA-DRA,HLA-DRB1,HLA-DRB5,CR1,IL6,LILRB4
GO: Biological Process	GO:0070371	ERK1 and ERK2 cascade		7.56e-08	0.0002022	1.296e-06	1.097e-05	10	455	CCN1,HLA-DRB1,HLA-DRB5,TREM2,C3,CCN2,GPNMB,CCL18,MARCO,IL6
GO: Biological Process	GO:0002478	antigen processing and presentation of exogenous peptide antigen		7.809e-08	0.0002088	1.33e-06	1.126e-05	5	47	HLA-DQA1,HLA-DRA,HLA-DRB1,HLA-DRB5,CTSS
GO: Biological Process	GO:0002287	alpha-beta T cell activation involved in immune response		7.965e-08	0.000213	1.348e-06	1.142e-05	6	94	JUNB,HLA-DRA,HLA-DRB1,HLA-DRB5,SOCS3,IL6
GO: Biological Process	GO:0045785	positive regulation of cell adhesion		8.173e-08	0.0002186	1.375e-06	1.164e-05	11	590	SELE,CCN1,SPP1,HLA-DQA1,HLA-DRA,HLA-DRB1,HLA-DRB5,CR1,ITGB2,IL6,LILRB4
GO: Biological Process	GO:0035710	CD4-positive, alpha-beta T cell activation		9.026e-08	0.0002414	1.509e-06	1.278e-05	7	162	JUNB,HLA-DRA,HLA-DRB1,HLA-DRB5,SOCS3,IL6,LILRB4
GO: Biological Process	GO:0071222	cellular response to lipopolysaccharide		9.529e-08	0.0002548	1.583e-06	1.34e-05	9	349	FCGR3A,FCGR3B,SERPINE1,TREM2,CCL18,IL6,ZFP36,CXCL8,LILRB4
GO: Biological Process	GO:0043065	positive regulation of apoptotic process		1.026e-07	0.0002743	1.693e-06	1.434e-05	12	751	S100A9,TYROBP,OSM,SFRP4,CCN1,C3,CCN2,HMOX1,CCL18,MMP9,CTSS,IL6
GO: Biological Process	GO:0046903	secretion		1.074e-07	0.0002873	1.762e-06	1.493e-05	15	1277	S100A9,OSM,COMP,FCGR3A,FCGR3B,SPP1,HLA-DRB1,HLA-DRB5,TREM2,CCN2,HMOX1,CCL18,MMP7,ITGB2,IL6
GO: Biological Process	GO:0043410	positive regulation of MAPK cascade		1.089e-07	0.0002911	1.775e-06	1.503e-05	11	607	OSM,HLA-DRB1,HLA-DRB5,TREM2,C3,CCN2,GPNMB,CCL18,MARCO,IL6,LAPTM5
GO: Biological Process	GO:0002526	acute inflammatory response		1.111e-07	0.0002972	1.801e-06	1.525e-05	7	167	OSM,SERPINA1,FCGR3A,FCGR3B,C3,IL6,CD163
GO: Biological Process	GO:0050777	negative regulation of immune response		1.194e-07	0.0003192	1.917e-06	1.623e-05	8	255	SELE,HLA-DRB1,HLA-DRB5,VSIG4,TREM2,HMOX1,CR1,LILRB4
GO: Biological Process	GO:0045621	positive regulation of lymphocyte differentiation		1.206e-07	0.0003224	1.917e-06	1.623e-05	7	169	HLA-DQA1,HLA-DRA,HLA-DRB1,HLA-DRB5,CR1,IL6,LILRB4
GO: Biological Process	GO:0002396	MHC protein complex assembly		1.211e-07	0.0003239	1.917e-06	1.623e-05	4	20	HLA-DQA1,HLA-DRA,HLA-DRB1,HLA-DRB5
GO: Biological Process	GO:0002501	peptide antigen assembly with MHC protein complex		1.211e-07	0.0003239	1.917e-06	1.623e-05	4	20	HLA-DQA1,HLA-DRA,HLA-DRB1,HLA-DRB5
GO: Biological Process	GO:0002292	T cell differentiation involved in immune response		1.225e-07	0.0003275	1.926e-06	1.631e-05	6	101	JUNB,HLA-DRA,HLA-DRB1,HLA-DRB5,SOCS3,IL6
GO: Biological Process	GO:0001932	regulation of protein phosphorylation		1.29e-07	0.0003449	2.016e-06	1.707e-05	15	1295	OSM,CCN1,HLA-DRB1,HLA-DRB5,SOCS3,TREM2,C3,CCN2,GPNMB,MMP9,HBB,ITGB2,MARCO,IL6,LILRB4
GO: Biological Process	GO:0150076	neuroinflammatory response		1.299e-07	0.0003473	2.016e-06	1.707e-05	6	102	TYROBP,TREM2,C1QA,MMP9,ITGB2,IL6
GO: Biological Process	GO:0032689	negative regulation of type II interferon production		1.312e-07	0.0003507	2.016e-06	1.707e-05	5	52	HLA-DRB1,HLA-DRB5,CR1,LAPTM5,LILRB4
GO: Biological Process	GO:0045622	regulation of T-helper cell differentiation		1.312e-07	0.0003507	2.016e-06	1.707e-05	5	52	JUNB,HLA-DRA,HLA-DRB1,HLA-DRB5,IL6
GO: Biological Process	GO:0042981	regulation of apoptotic process		1.388e-07	0.0003711	2.118e-06	1.794e-05	18	1939	S100A9,TYROBP,OSM,SFRP4,COMP,CCN1,SPP1,SOCS3,SERPINE1,TREM2,C3,CCN2,HMOX1,CCL18,MMP9,CTSS,IL6,ZFP36
GO: Biological Process	GO:0071219	cellular response to molecule of bacterial origin		1.394e-07	0.0003728	2.118e-06	1.794e-05	9	365	FCGR3A,FCGR3B,SERPINE1,TREM2,CCL18,IL6,ZFP36,CXCL8,LILRB4
GO: Biological Process	GO:0052547	regulation of peptidase activity		1.654e-07	0.0004422	2.498e-06	2.116e-05	10	495	S100A9,SERPINA1,CCN1,SERPINE1,CCN2,MMP9,CR1,CTSS,IL6,LAPTM5
GO: Biological Process	GO:0010720	positive regulation of cell development		1.882e-07	0.0005032	2.827e-06	2.394e-05	11	641	TYROBP,HLA-DQA1,FOS,HLA-DRA,HLA-DRB1,HLA-DRB5,TREM2,CCL18,CR1,IL6,LILRB4
GO: Biological Process	GO:0019884	antigen processing and presentation of exogenous antigen		2.095e-07	0.0005602	3.129e-06	2.65e-05	5	57	HLA-DQA1,HLA-DRA,HLA-DRB1,HLA-DRB5,CTSS
GO: Biological Process	GO:0045589	regulation of regulatory T cell differentiation		2.289e-07	0.000612	3.4e-06	2.879e-05	5	58	HLA-DRA,HLA-DRB1,HLA-DRB5,CR1,LILRB4
GO: Biological Process	GO:0045619	regulation of lymphocyte differentiation		2.374e-07	0.0006348	3.507e-06	2.97e-05	8	279	JUNB,HLA-DQA1,HLA-DRA,HLA-DRB1,HLA-DRB5,CR1,IL6,LILRB4
GO: Biological Process	GO:0002687	positive regulation of leukocyte migration		2.402e-07	0.0006423	3.529e-06	2.989e-05	7	187	SELE,SERPINE1,TREM2,CCL18,MMP9,IL6,CXCL8
GO: Biological Process	GO:0042119	neutrophil activation		2.496e-07	0.0006675	3.647e-06	3.089e-05	5	59	TYROBP,FCGR3A,FCGR3B,ITGB2,CXCL8
GO: Biological Process	GO:0002685	regulation of leukocyte migration		2.576e-07	0.0006887	3.743e-06	3.17e-05	8	282	SELE,SERPINE1,TREM2,HMOX1,CCL18,MMP9,IL6,CXCL8
GO: Biological Process	GO:0022409	positive regulation of cell-cell adhesion		2.603e-07	0.0006959	3.762e-06	3.186e-05	9	393	SELE,HLA-DQA1,HLA-DRA,HLA-DRB1,HLA-DRB5,CR1,ITGB2,IL6,LILRB4
GO: Biological Process	GO:0030198	extracellular matrix organization		2.659e-07	0.000711	3.823e-06	3.237e-05	9	394	TPSAB1,COMP,CCN1,CCN2,MMP7,MMP9,MARCO,CTSS,IL6
GO: Biological Process	GO:0043062	extracellular structure organization		2.716e-07	0.0007263	3.884e-06	3.289e-05	9	395	TPSAB1,COMP,CCN1,CCN2,MMP7,MMP9,MARCO,CTSS,IL6
GO: Biological Process	GO:0071216	cellular response to biotic stimulus		2.775e-07	0.0007419	3.946e-06	3.342e-05	9	396	FCGR3A,FCGR3B,SERPINE1,TREM2,CCL18,IL6,ZFP36,CXCL8,LILRB4
GO: Biological Process	GO:0043367	CD4-positive, alpha-beta T cell differentiation		2.793e-07	0.0007469	3.952e-06	3.347e-05	6	116	JUNB,HLA-DRA,HLA-DRB1,HLA-DRB5,SOCS3,IL6
GO: Biological Process	GO:0033993	response to lipid		2.834e-07	0.0007577	3.988e-06	3.377e-05	14	1180	SELE,S100A9,FCGR3A,FCGR3B,SPP1,FOS,SERPINE1,TREM2,CCN2,CCL18,IL6,ZFP36,CXCL8,LILRB4
GO: Biological Process	GO:0001894	tissue homeostasis		2.895e-07	0.000774	4.031e-06	3.414e-05	9	398	COMP,FCGR3A,FCGR3B,SPP1,PCDH15,CCN2,LYZ,CTSS,IL6
GO: Biological Process	GO:0045229	external encapsulating structure organization		2.895e-07	0.000774	4.031e-06	3.414e-05	9	398	TPSAB1,COMP,CCN1,CCN2,MMP7,MMP9,MARCO,CTSS,IL6
GO: Biological Process	GO:0022408	negative regulation of cell-cell adhesion		2.944e-07	0.0007872	4.054e-06	3.433e-05	8	287	HLA-DQA1,HLA-DRB1,HLA-DRB5,VSIG4,GPNMB,CR1,LAPTM5,LILRB4
GO: Biological Process	GO:0001774	microglial cell activation		2.956e-07	0.0007904	4.054e-06	3.433e-05	5	61	TYROBP,TREM2,C1QA,ITGB2,IL6
GO: Biological Process	GO:0052548	regulation of endopeptidase activity		2.956e-07	0.0007905	4.054e-06	3.433e-05	9	399	S100A9,SERPINA1,CCN1,SERPINE1,CCN2,MMP9,CR1,IL6,LAPTM5
GO: Biological Process	GO:0002768	immune response-regulating cell surface receptor signaling pathway		3.019e-07	0.0008074	4.119e-06	3.488e-05	9	400	TYROBP,FCGR3A,FCGR3B,HLA-DRB1,HLA-DRB5,TREM2,CR1,LAPTM5,LILRB4
GO: Biological Process	GO:0060249	anatomical structure homeostasis		3.083e-07	0.0008245	4.185e-06	3.544e-05	9	401	COMP,FCGR3A,FCGR3B,SPP1,PCDH15,CCN2,LYZ,CTSS,IL6
GO: Biological Process	GO:0030217	T cell differentiation		3.421e-07	0.0009149	4.621e-06	3.913e-05	9	406	JUNB,HLA-DQA1,HLA-DRA,HLA-DRB1,HLA-DRB5,SOCS3,CR1,IL6,LILRB4
GO: Biological Process	GO:0045066	regulatory T cell differentiation		3.48e-07	0.0009306	4.676e-06	3.96e-05	5	63	HLA-DRA,HLA-DRB1,HLA-DRB5,CR1,LILRB4
GO: Biological Process	GO:0046638	positive regulation of alpha-beta T cell differentiation		3.769e-07	0.001008	4.994e-06	4.229e-05	5	64	HLA-DRA,HLA-DRB1,HLA-DRB5,IL6,LILRB4
GO: Biological Process	GO:0002920	regulation of humoral immune response		3.769e-07	0.001008	4.994e-06	4.229e-05	5	64	SELE,VSIG4,TREM2,C3,CR1
GO: Biological Process	GO:0010629	negative regulation of gene expression		3.791e-07	0.001014	4.994e-06	4.229e-05	17	1840	TYROBP,HLA-DRB1,HLA-DRB5,SERPINE1,VSIG4,TREM2,CCN2,GPNMB,HMOX1,CCL18,CR1,OLR1,IL6,ZFP36,CXCL8,LAPTM5,LILRB4
GO: Biological Process	GO:0007162	negative regulation of cell adhesion		3.791e-07	0.001014	4.994e-06	4.229e-05	9	411	HLA-DQA1,HLA-DRB1,HLA-DRB5,SERPINE1,VSIG4,GPNMB,CR1,LAPTM5,LILRB4
GO: Biological Process	GO:0006935	chemotaxis		3.936e-07	0.001053	5.159e-06	4.369e-05	12	851	S100A9,CCN1,SPP1,SERPINE1,TREM2,C3,GPNMB,CCL18,MMP9,ITGB2,IL6,CXCL8
GO: Biological Process	GO:0042330	taxis		4.036e-07	0.001079	5.264e-06	4.458e-05	12	853	S100A9,CCN1,SPP1,SERPINE1,TREM2,C3,GPNMB,CCL18,MMP9,ITGB2,IL6,CXCL8
GO: Biological Process	GO:0002269	leukocyte activation involved in inflammatory response		4.076e-07	0.00109	5.29e-06	4.48e-05	5	65	TYROBP,TREM2,C1QA,ITGB2,IL6
GO: Biological Process	GO:0042325	regulation of phosphorylation		4.095e-07	0.001095	5.29e-06	4.48e-05	15	1416	OSM,CCN1,HLA-DRB1,HLA-DRB5,SOCS3,TREM2,C3,CCN2,GPNMB,MMP9,HBB,ITGB2,MARCO,IL6,LILRB4
GO: Biological Process	GO:0030595	leukocyte chemotaxis		4.443e-07	0.001188	5.711e-06	4.837e-05	8	303	S100A9,SPP1,SERPINE1,CCL18,MMP9,ITGB2,IL6,CXCL8
GO: Biological Process	GO:0030335	positive regulation of cell migration		4.921e-07	0.001316	6.296e-06	5.332e-05	11	706	SELE,CCN1,SERPINE1,TREM2,GPNMB,HMOX1,CCL18,MMP7,MMP9,IL6,CXCL8
GO: Biological Process	GO:0002764	immune response-regulating signaling pathway		5.224e-07	0.001397	6.622e-06	5.608e-05	10	561	TYROBP,FCGR3A,FCGR3B,HLA-DRB1,HLA-DRB5,TREM2,CR1,CTSS,LAPTM5,LILRB4
GO: Biological Process	GO:0009967	positive regulation of signal transduction		5.226e-07	0.001397	6.622e-06	5.608e-05	17	1882	S100A9,OSM,SFRP4,CCN1,HLA-DRB1,HLA-DRB5,TREM2,C3,CCN2,GPNMB,HMOX1,CCL18,MMP9,MARCO,CTSS,IL6,LAPTM5
GO: Biological Process	GO:0002275	myeloid cell activation involved in immune response		5.731e-07	0.001532	7.227e-06	6.12e-05	6	131	TYROBP,TREM2,HMOX1,CCL18,ITGB2,LILRB4
GO: Biological Process	GO:0031349	positive regulation of defense response		5.756e-07	0.001539	7.227e-06	6.12e-05	10	567	S100A9,TYROBP,OSM,SERPINE1,TREM2,C3,CCL18,MMP9,CTSS,IL6
GO: Biological Process	GO:0001944	vasculature development		5.921e-07	0.001583	7.393e-06	6.261e-05	14	1254	SELE,JUNB,COMP,CCN1,SOCS3,SERPINE1,C3,CCN2,GPNMB,HMOX1,MMP9,ITGB2,IL6,CXCL8
GO: Biological Process	GO:0030098	lymphocyte differentiation		5.944e-07	0.001589	7.393e-06	6.261e-05	10	569	JUNB,HLA-DQA1,HLA-DRA,HLA-DRB1,HLA-DRB5,SOCS3,CR1,IL6,LAPTM5,LILRB4
GO: Biological Process	GO:0032651	regulation of interleukin-1 beta production		6.266e-07	0.001675	7.756e-06	6.569e-05	6	133	TYROBP,CCN1,TREM2,CCL18,IL6,LILRB4
GO: Biological Process	GO:0043370	regulation of CD4-positive, alpha-beta T cell differentiation		6.358e-07	0.0017	7.834e-06	6.635e-05	5	71	JUNB,HLA-DRA,HLA-DRB1,HLA-DRB5,IL6
GO: Biological Process	GO:0032102	negative regulation of response to external stimulus		6.644e-07	0.001777	8.15e-06	6.902e-05	10	576	TPSAB1,SPP1,HLA-DRB1,HLA-DRB5,SOCS3,SERPINE1,VSIG4,TREM2,CR1,ZFP36
GO: Biological Process	GO:0061900	glial cell activation		6.82e-07	0.001824	8.328e-06	7.052e-05	5	72	TYROBP,TREM2,C1QA,ITGB2,IL6
GO: Biological Process	GO:0032103	positive regulation of response to external stimulus		7.126e-07	0.001906	8.661e-06	7.335e-05	11	733	S100A9,TYROBP,OSM,SERPINE1,TREM2,C3,CCL18,MMP9,CTSS,IL6,CXCL8
GO: Biological Process	GO:2000147	positive regulation of cell motility		7.518e-07	0.00201	9.096e-06	7.703e-05	11	737	SELE,CCN1,SERPINE1,TREM2,GPNMB,HMOX1,CCL18,MMP7,MMP9,IL6,CXCL8
GO: Biological Process	GO:1901701	cellular response to oxygen-containing compound		7.551e-07	0.002019	9.096e-06	7.703e-05	16	1703	JUNB,FCGR3A,FCGR3B,SPP1,FOS,HLA-DRB1,HLA-DRB5,SOCS3,SERPINE1,TREM2,CCL18,MMP9,IL6,ZFP36,CXCL8,LILRB4
GO: Biological Process	GO:0032611	interleukin-1 beta production		8.12e-07	0.002171	9.737e-06	8.246e-05	6	139	TYROBP,CCN1,TREM2,CCL18,IL6,LILRB4
GO: Biological Process	GO:0032760	positive regulation of tumor necrosis factor production		8.469e-07	0.002265	1.011e-05	8.562e-05	6	140	TYROBP,CCN1,FCGR3A,FCGR3B,CCL18,IL6
GO: Biological Process	GO:0022617	extracellular matrix disassembly		9.548e-07	0.002553	1.135e-05	9.61e-05	5	77	TPSAB1,MMP7,MMP9,CTSS,IL6
GO: Biological Process	GO:0045917	positive regulation of complement activation		9.806e-07	0.002622	1.16e-05	9.825e-05	3	9	TREM2,C3,CR1
GO: Biological Process	GO:0040017	positive regulation of locomotion		9.905e-07	0.002649	1.167e-05	9.881e-05	11	758	SELE,CCN1,SERPINE1,TREM2,GPNMB,HMOX1,CCL18,MMP7,MMP9,IL6,CXCL8
GO: Biological Process	GO:1903557	positive regulation of tumor necrosis factor superfamily cytokine production		9.989e-07	0.002671	1.172e-05	9.921e-05	6	144	TYROBP,CCN1,FCGR3A,FCGR3B,CCL18,IL6
GO: Biological Process	GO:0032940	secretion by cell		1.038e-06	0.002777	1.213e-05	0.0001027	13	1117	OSM,COMP,FCGR3A,FCGR3B,SPP1,HLA-DRB1,HLA-DRB5,TREM2,CCN2,HMOX1,CCL18,ITGB2,IL6
GO: Biological Process	GO:0045766	positive regulation of angiogenesis		1.088e-06	0.002909	1.265e-05	0.0001071	7	234	CCN1,SERPINE1,C3,HMOX1,MMP9,ITGB2,CXCL8
GO: Biological Process	GO:0050878	regulation of body fluid levels		1.118e-06	0.00299	1.29e-05	0.0001093	9	468	S100A9,TPSAB1,SERPINA1,COMP,SERPINE1,C3,HBB,IL6,LILRB4
GO: Biological Process	GO:1904018	positive regulation of vasculature development		1.119e-06	0.002993	1.29e-05	0.0001093	7	235	CCN1,SERPINE1,C3,HMOX1,MMP9,ITGB2,CXCL8
GO: Biological Process	GO:0045765	regulation of angiogenesis		1.179e-06	0.003152	1.353e-05	0.0001146	9	471	CCN1,SERPINE1,C3,GPNMB,HMOX1,MMP9,ITGB2,IL6,CXCL8
GO: Biological Process	GO:0046631	alpha-beta T cell activation		1.185e-06	0.003168	1.354e-05	0.0001146	7	237	JUNB,HLA-DRA,HLA-DRB1,HLA-DRB5,SOCS3,IL6,LILRB4
GO: Biological Process	GO:0051336	regulation of hydrolase activity		1.218e-06	0.003257	1.382e-05	0.000117	13	1133	SELE,S100A9,SERPINA1,CCN1,SERPINE1,CCN2,CCL18,MMP9,CR1,RGS1,CTSS,IL6,LAPTM5
GO: Biological Process	GO:0032963	collagen metabolic process		1.22e-06	0.003261	1.382e-05	0.000117	6	149	SERPINE1,CCN2,MMP7,MMP9,CTSS,IL6
GO: Biological Process	GO:0002824	positive regulation of adaptive immune response based on somatic recombination of immune receptors built from immunoglobulin superfamily domains		1.268e-06	0.003391	1.431e-05	0.0001212	6	150	HLA-DRA,HLA-DRB1,HLA-DRB5,TREM2,C3,IL6
GO: Biological Process	GO:0002708	positive regulation of lymphocyte mediated immunity		1.37e-06	0.003664	1.539e-05	0.0001304	6	152	HLA-DRA,HLA-DRB1,HLA-DRB5,TREM2,C3,IL6
GO: Biological Process	GO:0043382	positive regulation of memory T cell differentiation		1.399e-06	0.00374	1.565e-05	0.0001325	3	10	HLA-DRA,HLA-DRB1,HLA-DRB5
GO: Biological Process	GO:0031399	regulation of protein modification process		1.414e-06	0.00378	1.575e-05	0.0001334	16	1785	OSM,CCN1,HLA-DRB1,HLA-DRB5,SOCS3,TREM2,C3,CCN2,GPNMB,MMP9,HBB,ITGB2,MARCO,IL6,LAPTM5,LILRB4
GO: Biological Process	GO:0071396	cellular response to lipid		1.447e-06	0.00387	1.603e-05	0.0001358	11	788	FCGR3A,FCGR3B,SPP1,FOS,SERPINE1,TREM2,CCL18,IL6,ZFP36,CXCL8,LILRB4
GO: Biological Process	GO:1901342	regulation of vasculature development		1.451e-06	0.00388	1.603e-05	0.0001358	9	483	CCN1,SERPINE1,C3,GPNMB,HMOX1,MMP9,ITGB2,IL6,CXCL8
GO: Biological Process	GO:0006468	protein phosphorylation		1.511e-06	0.004041	1.663e-05	0.0001408	16	1794	OSM,CCN1,HLA-DRB1,HLA-DRB5,SOCS3,TREM2,C3,CCN2,GPNMB,CCL18,MMP9,HBB,ITGB2,MARCO,IL6,LILRB4
GO: Biological Process	GO:0046634	regulation of alpha-beta T cell activation		1.655e-06	0.004425	1.813e-05	0.0001536	6	157	JUNB,HLA-DRA,HLA-DRB1,HLA-DRB5,IL6,LILRB4
GO: Biological Process	GO:0001568	blood vessel development		1.712e-06	0.004577	1.868e-05	0.0001582	13	1168	JUNB,COMP,CCN1,SOCS3,SERPINE1,C3,CCN2,GPNMB,HMOX1,MMP9,ITGB2,IL6,CXCL8
GO: Biological Process	GO:0048871	multicellular organismal-level homeostasis		1.728e-06	0.004621	1.878e-05	0.0001591	13	1169	COMP,FCGR3A,FCGR3B,SPP1,PCDH15,CCN2,HMOX1,HBB,LYZ,CTSS,IL6,ZFP36,LILRB4
GO: Biological Process	GO:0032663	regulation of interleukin-2 production		1.755e-06	0.004693	1.9e-05	0.0001609	5	87	VSIG4,CR1,ZFP36,LAPTM5,LILRB4
GO: Biological Process	GO:0002821	positive regulation of adaptive immune response		1.781e-06	0.004763	1.921e-05	0.0001626	6	159	HLA-DRA,HLA-DRB1,HLA-DRB5,TREM2,C3,IL6
GO: Biological Process	GO:0002286	T cell activation involved in immune response		1.847e-06	0.00494	1.984e-05	0.000168	6	160	JUNB,HLA-DRA,HLA-DRB1,HLA-DRB5,SOCS3,IL6
GO: Biological Process	GO:0030225	macrophage differentiation		1.857e-06	0.004967	1.987e-05	0.0001682	5	88	HLA-DRB1,HLA-DRB5,C1QC,MMP9,IL6
GO: Biological Process	GO:0019220	regulation of phosphate metabolic process		1.896e-06	0.00507	2.02e-05	0.0001711	15	1598	OSM,CCN1,HLA-DRB1,HLA-DRB5,SOCS3,TREM2,C3,CCN2,GPNMB,MMP9,HBB,ITGB2,MARCO,IL6,LILRB4
GO: Biological Process	GO:0051174	regulation of phosphorus metabolic process		1.911e-06	0.00511	2.021e-05	0.0001712	15	1599	OSM,CCN1,HLA-DRB1,HLA-DRB5,SOCS3,TREM2,C3,CCN2,GPNMB,MMP9,HBB,ITGB2,MARCO,IL6,LILRB4
GO: Biological Process	GO:0031341	regulation of cell killing		1.916e-06	0.005122	2.021e-05	0.0001712	6	161	TYROBP,HLA-DRA,HLA-DRB1,HLA-DRB5,C3,CR1
GO: Biological Process	GO:0030451	regulation of complement activation, alternative pathway		1.92e-06	0.005134	2.021e-05	0.0001712	3	11	VSIG4,C3,CR1
GO: Biological Process	GO:0030316	osteoclast differentiation		2.209e-06	0.005907	2.317e-05	0.0001962	6	165	TYROBP,JUNB,FOS,TREM2,CCL18,LILRB4
GO: Biological Process	GO:0071345	cellular response to cytokine stimulus		2.246e-06	0.006005	2.346e-05	0.0001987	12	1004	OSM,SPP1,FOS,SOCS3,SERPINE1,TREM2,CCL18,IL6,ZFP36,CXCL8,LAPTM5,LILRB4
GO: Biological Process	GO:0140352	export from cell		2.29e-06	0.006124	2.383e-05	0.0002018	13	1199	OSM,COMP,FCGR3A,FCGR3B,SPP1,HLA-DRB1,HLA-DRB5,TREM2,CCN2,HMOX1,CCL18,ITGB2,IL6
GO: Biological Process	GO:0051050	positive regulation of transport		2.312e-06	0.006181	2.396e-05	0.0002029	13	1200	SELE,S100A9,SFRP4,SPP1,HLA-DRB1,HLA-DRB5,SERPINE1,TREM2,C3,CCL18,ITGB2,CTSS,IL6
GO: Biological Process	GO:1902533	positive regulation of intracellular signal transduction		2.376e-06	0.006355	2.454e-05	0.0002078	13	1203	S100A9,OSM,HLA-DRB1,HLA-DRB5,TREM2,C3,CCN2,GPNMB,HMOX1,CCL18,MARCO,IL6,LAPTM5
GO: Biological Process	GO:0097242	amyloid-beta clearance		2.443e-06	0.006532	2.512e-05	0.0002128	4	41	TREM2,C3,ITGB2,MARCO
GO: Biological Process	GO:0030450	regulation of complement activation, classical pathway		2.556e-06	0.006834	2.608e-05	0.0002209	3	12	SELE,TREM2,CR1
GO: Biological Process	GO:0032831	positive regulation of CD4-positive, CD25-positive, alpha-beta regulatory T cell differentiation		2.556e-06	0.006834	2.608e-05	0.0002209	3	12	HLA-DRA,HLA-DRB1,HLA-DRB5
GO: Biological Process	GO:0032623	interleukin-2 production		2.575e-06	0.006887	2.619e-05	0.0002218	5	94	VSIG4,CR1,ZFP36,LAPTM5,LILRB4
GO: Biological Process	GO:0032652	regulation of interleukin-1 production		2.627e-06	0.007024	2.66e-05	0.0002253	6	170	TYROBP,CCN1,TREM2,CCL18,IL6,LILRB4
GO: Biological Process	GO:0048771	tissue remodeling		2.681e-06	0.007169	2.705e-05	0.0002291	7	268	FCGR3A,FCGR3B,SPP1,GPNMB,MMP9,CTSS,IL6
GO: Biological Process	GO:0060326	cell chemotaxis		2.723e-06	0.00728	2.737e-05	0.0002318	8	386	S100A9,SPP1,SERPINE1,CCL18,MMP9,ITGB2,IL6,CXCL8
GO: Biological Process	GO:0045672	positive regulation of osteoclast differentiation		2.967e-06	0.007934	2.971e-05	0.0002516	4	43	TYROBP,FOS,TREM2,CCL18
GO: Biological Process	GO:0010721	negative regulation of cell development		3.052e-06	0.00816	3.045e-05	0.0002579	8	392	SPP1,TREM2,C1QC,CCL18,MMP9,CR1,IL6,LILRB4
GO: Biological Process	GO:0032612	interleukin-1 production		3.21e-06	0.008585	3.18e-05	0.0002693	6	176	TYROBP,CCN1,TREM2,CCL18,IL6,LILRB4
GO: Biological Process	GO:0002456	T cell mediated immunity		3.21e-06	0.008585	3.18e-05	0.0002693	6	176	HLA-DRA,HLA-DRB1,HLA-DRB5,CR1,IL6,LILRB4
GO: Biological Process	GO:0043372	positive regulation of CD4-positive, alpha-beta T cell differentiation		3.258e-06	0.008712	3.215e-05	0.0002722	4	44	HLA-DRA,HLA-DRB1,HLA-DRB5,IL6
GO: Biological Process	GO:0001934	positive regulation of protein phosphorylation		3.298e-06	0.00882	3.232e-05	0.0002737	11	858	OSM,CCN1,HLA-DRB1,HLA-DRB5,TREM2,C3,CCN2,GPNMB,MMP9,MARCO,IL6
GO: Biological Process	GO:0048514	blood vessel morphogenesis		3.3e-06	0.008824	3.232e-05	0.0002737	12	1042	JUNB,COMP,CCN1,SERPINE1,C3,CCN2,GPNMB,HMOX1,MMP9,ITGB2,IL6,CXCL8
GO: Biological Process	GO:0032829	regulation of CD4-positive, CD25-positive, alpha-beta regulatory T cell differentiation		3.317e-06	0.008869	3.237e-05	0.0002741	3	13	HLA-DRA,HLA-DRB1,HLA-DRB5
GO: Biological Process	GO:0002377	immunoglobulin production		3.334e-06	0.008916	3.242e-05	0.0002746	7	277	HLA-DQA1,HLA-DRA,HLA-DRB1,HLA-DRB5,CR1,IL6,LILRB4
GO: Biological Process	GO:0030162	regulation of proteolysis		3.373e-06	0.009019	3.268e-05	0.0002767	11	860	S100A9,SERPINA1,CCN1,SERPINE1,TREM2,CCN2,MMP9,CR1,CTSS,IL6,LAPTM5
GO: Biological Process	GO:0045453	bone resorption		3.672e-06	0.009818	3.544e-05	0.0003002	5	101	FCGR3A,FCGR3B,SPP1,CTSS,IL6
GO: Biological Process	GO:0050869	negative regulation of B cell activation		3.903e-06	0.01044	3.754e-05	0.0003179	4	46	TYROBP,CR1,LAPTM5,LILRB4
GO: Biological Process	GO:0051247	positive regulation of protein metabolic process		4.15e-06	0.0111	3.977e-05	0.0003368	15	1702	S100A9,OSM,CCN1,HLA-DRB1,HLA-DRB5,TREM2,C3,CCN2,GPNMB,MMP9,CR1,MARCO,CTSS,IL6,LAPTM5
GO: Biological Process	GO:0043380	regulation of memory T cell differentiation		5.26e-06	0.01406	5.023e-05	0.0004254	3	15	HLA-DRA,HLA-DRB1,HLA-DRB5
GO: Biological Process	GO:0046635	positive regulation of alpha-beta T cell activation		5.341e-06	0.01428	5.082e-05	0.0004304	5	109	HLA-DRA,HLA-DRB1,HLA-DRB5,IL6,LILRB4
GO: Biological Process	GO:0014002	astrocyte development		5.471e-06	0.01463	5.188e-05	0.0004393	4	50	S100A9,TREM2,C1QA,IL6
GO: Biological Process	GO:2000514	regulation of CD4-positive, alpha-beta T cell activation		5.585e-06	0.01494	5.277e-05	0.0004469	5	110	JUNB,HLA-DRA,HLA-DRB1,HLA-DRB5,IL6
GO: Biological Process	GO:0072593	reactive oxygen species metabolic process		5.631e-06	0.01506	5.302e-05	0.000449	7	300	TYROBP,CCN1,CCN2,HBA1,HBB,ITGB2,OLR1
GO: Biological Process	GO:0006508	proteolysis		5.792e-06	0.01549	5.434e-05	0.0004602	16	1988	S100A9,TPSAB1,SERPINA1,COMP,CCN1,SERPINE1,TREM2,C3,CCN2,MMP7,MMP9,CR1,OLR1,CTSS,IL6,LAPTM5
GO: Biological Process	GO:0043085	positive regulation of catalytic activity		6.372e-06	0.01704	5.958e-05	0.0005046	13	1316	SELE,S100A9,CCN1,HLA-DRB1,HLA-DRB5,TREM2,CCN2,CCL18,CR1,ITGB2,RGS1,CTSS,LAPTM5
GO: Biological Process	GO:0045916	negative regulation of complement activation		6.463e-06	0.01728	6e-05	0.0005082	3	16	SELE,VSIG4,CR1
GO: Biological Process	GO:0043379	memory T cell differentiation		6.463e-06	0.01728	6e-05	0.0005082	3	16	HLA-DRA,HLA-DRB1,HLA-DRB5
GO: Biological Process	GO:0001909	leukocyte mediated cytotoxicity		6.509e-06	0.01741	6.023e-05	0.00051	6	199	TYROBP,FCGR3A,FCGR3B,HLA-DRA,HLA-DRB1,HLA-DRB5
GO: Biological Process	GO:0050870	positive regulation of T cell activation		6.832e-06	0.01827	6.3e-05	0.0005335	7	309	HLA-DQA1,HLA-DRA,HLA-DRB1,HLA-DRB5,CR1,IL6,LILRB4
GO: Biological Process	GO:0043277	apoptotic cell clearance		6.921e-06	0.01851	6.36e-05	0.0005386	4	53	TYROBP,TREM2,C3,MARCO
GO: Biological Process	GO:0045670	regulation of osteoclast differentiation		7.243e-06	0.01937	6.633e-05	0.0005618	5	116	TYROBP,FOS,TREM2,CCL18,LILRB4
GO: Biological Process	GO:0042327	positive regulation of phosphorylation		7.416e-06	0.01983	6.768e-05	0.0005732	11	934	OSM,CCN1,HLA-DRB1,HLA-DRB5,TREM2,C3,CCN2,GPNMB,MMP9,MARCO,IL6
GO: Biological Process	GO:0044093	positive regulation of molecular function		7.593e-06	0.0203	6.906e-05	0.0005849	15	1788	SELE,S100A9,CCN1,HLA-DRB1,HLA-DRB5,TREM2,CCN2,CCL18,MMP9,CR1,ITGB2,RGS1,CTSS,IL6,LAPTM5
GO: Biological Process	GO:0002361	CD4-positive, CD25-positive, alpha-beta regulatory T cell differentiation		7.835e-06	0.02095	7.078e-05	0.0005994	3	17	HLA-DRA,HLA-DRB1,HLA-DRB5
GO: Biological Process	GO:0090715	immunological memory formation process		7.835e-06	0.02095	7.078e-05	0.0005994	3	17	HLA-DRA,HLA-DRB1,HLA-DRB5
GO: Biological Process	GO:0042742	defense response to bacterium		8.398e-06	0.02246	7.561e-05	0.0006404	8	450	S100A9,SERPINE1,TREM2,C3,MMP7,LYZ,MARCO,IL6
GO: Biological Process	GO:0031401	positive regulation of protein modification process		9.049e-06	0.0242	8.12e-05	0.0006877	12	1150	OSM,CCN1,HLA-DRB1,HLA-DRB5,TREM2,C3,CCN2,GPNMB,MMP9,MARCO,IL6,LAPTM5
GO: Biological Process	GO:0032642	regulation of chemokine production		9.64e-06	0.02578	8.621e-05	0.0007301	5	123	CCN1,TREM2,HMOX1,IL6,LILRB4
GO: Biological Process	GO:0002709	regulation of T cell mediated immunity		1.003e-05	0.02681	8.938e-05	0.000757	5	124	HLA-DRA,HLA-DRB1,HLA-DRB5,IL6,LILRB4
GO: Biological Process	GO:0032675	regulation of interleukin-6 production		1.012e-05	0.02707	8.994e-05	0.0007617	6	215	TYROBP,CCN1,TREM2,IL6,LAPTM5,LILRB4
GO: Biological Process	GO:0050829	defense response to Gram-negative bacterium		1.084e-05	0.02899	9.598e-05	0.0008128	5	126	SERPINE1,TREM2,MMP7,LYZ,IL6
GO: Biological Process	GO:0043299	leukocyte degranulation		1.215e-05	0.0325	0.0001072	0.0009083	5	129	FCGR3A,FCGR3B,HMOX1,CCL18,ITGB2
GO: Biological Process	GO:0040011	locomotion		1.233e-05	0.03298	0.0001085	0.0009186	15	1861	SELE,S100A9,CCN1,SPP1,SERPINE1,TREM2,C3,GPNMB,HMOX1,CCL18,MMP7,MMP9,ITGB2,IL6,CXCL8
GO: Biological Process	GO:0045807	positive regulation of endocytosis		1.278e-05	0.03418	0.0001117	0.000946	6	224	SELE,SFRP4,SERPINE1,TREM2,C3,ITGB2
GO: Biological Process	GO:0032635	interleukin-6 production		1.278e-05	0.03418	0.0001117	0.000946	6	224	TYROBP,CCN1,TREM2,IL6,LAPTM5,LILRB4
GO: Biological Process	GO:0001794	type IIa hypersensitivity		1.307e-05	0.03495	0.0001133	0.0009597	3	20	FCGR3A,FCGR3B,C3
GO: Biological Process	GO:0002445	type II hypersensitivity		1.307e-05	0.03495	0.0001133	0.0009597	3	20	FCGR3A,FCGR3B,C3
GO: Biological Process	GO:0032602	chemokine production		1.309e-05	0.03502	0.0001133	0.0009597	5	131	CCN1,TREM2,HMOX1,IL6,LILRB4
GO: Biological Process	GO:0010952	positive regulation of peptidase activity		1.344e-05	0.03595	0.000116	0.0009821	6	226	S100A9,CCN1,CCN2,CR1,CTSS,LAPTM5
GO: Biological Process	GO:0046849	bone remodeling		1.461e-05	0.03908	0.0001257	0.001064	5	134	FCGR3A,FCGR3B,SPP1,CTSS,IL6
GO: Biological Process	GO:0034103	regulation of tissue remodeling		1.515e-05	0.04051	0.0001298	0.0011	5	135	FCGR3A,FCGR3B,SPP1,GPNMB,IL6
GO: Biological Process	GO:0002921	negative regulation of humoral immune response		1.522e-05	0.04071	0.0001301	0.001101	3	21	SELE,VSIG4,CR1
GO: Biological Process	GO:0150064	vertebrate eye-specific patterning		1.585e-05	0.04238	0.0001341	0.001136	2	3	C1QA,C3
GO: Biological Process	GO:0001970	positive regulation of activation of membrane attack complex		1.585e-05	0.04238	0.0001341	0.001136	2	3	C3,CR1
GO: Biological Process	GO:1900099	negative regulation of plasma cell differentiation		1.585e-05	0.04238	0.0001341	0.001136	2	3	CR1,LILRB4
GO: Biological Process	GO:0030101	natural killer cell activation		1.627e-05	0.0435	0.0001372	0.001162	5	137	TYROBP,FCGR3A,FCGR3B,ITGB2,LILRB4
GO: Biological Process	GO:0051930	regulation of sensory perception of pain		1.666e-05	0.04455	0.0001401	0.001186	4	66	FCGR3A,FCGR3B,CCL18,CTSS
GO: Biological Process	GO:0006957	complement activation, alternative pathway		1.76e-05	0.04706	0.0001469	0.001244	3	22	VSIG4,C3,CR1
GO: Biological Process	GO:0090713	immunological memory process		1.76e-05	0.04706	0.0001469	0.001244	3	22	HLA-DRA,HLA-DRB1,HLA-DRB5
GO: Biological Process	GO:0002861	regulation of inflammatory response to antigenic stimulus		1.769e-05	0.0473	0.0001469	0.001244	4	67	HLA-DRB1,HLA-DRB5,TREM2,C3
GO: Biological Process	GO:0051931	regulation of sensory perception		1.769e-05	0.0473	0.0001469	0.001244	4	67	FCGR3A,FCGR3B,CCL18,CTSS
GO: Biological Process	GO:0045937	positive regulation of phosphate metabolic process		1.859e-05	0.04971	0.0001534	0.001299	11	1030	OSM,CCN1,HLA-DRB1,HLA-DRB5,TREM2,C3,CCN2,GPNMB,MMP9,MARCO,IL6
GO: Biological Process	GO:0010562	positive regulation of phosphorus metabolic process		1.859e-05	0.04971	0.0001534	0.001299	11	1030	OSM,CCN1,HLA-DRB1,HLA-DRB5,TREM2,C3,CCN2,GPNMB,MMP9,MARCO,IL6
GO: Biological Process	GO:0051345	positive regulation of hydrolase activity		1.946e-05	0.05204	0.0001601	0.001356	9	666	SELE,S100A9,CCN1,CCN2,CCL18,CR1,RGS1,CTSS,LAPTM5
GO: Biological Process	GO:0002429	immune response-activating cell surface receptor signaling pathway		1.974e-05	0.05278	0.0001619	0.001371	7	364	TYROBP,HLA-DRB1,HLA-DRB5,TREM2,CR1,LAPTM5,LILRB4
GO: Biological Process	GO:0006911	phagocytosis, engulfment		2.105e-05	0.05629	0.0001722	0.001458	4	70	TREM2,C3,ITGB2,MARCO
GO: Biological Process	GO:2000516	positive regulation of CD4-positive, alpha-beta T cell activation		2.227e-05	0.05955	0.0001816	0.001538	4	71	HLA-DRA,HLA-DRB1,HLA-DRB5,IL6
GO: Biological Process	GO:0002923	regulation of humoral immune response mediated by circulating immunoglobulin		2.305e-05	0.06165	0.0001874	0.001587	3	24	SELE,TREM2,CR1
GO: Biological Process	GO:0048260	positive regulation of receptor-mediated endocytosis		2.354e-05	0.06295	0.0001902	0.001611	4	72	SELE,SFRP4,SERPINE1,C3
GO: Biological Process	GO:0045124	regulation of bone resorption		2.354e-05	0.06295	0.0001902	0.001611	4	72	FCGR3A,FCGR3B,SPP1,IL6
GO: Biological Process	GO:0030593	neutrophil chemotaxis		2.361e-05	0.06314	0.0001902	0.001611	5	148	S100A9,SPP1,CCL18,ITGB2,CXCL8
GO: Biological Process	GO:0043281	regulation of cysteine-type endopeptidase activity involved in apoptotic process		2.432e-05	0.06502	0.0001953	0.001654	6	251	S100A9,CCN1,CCN2,MMP9,IL6,LAPTM5
GO: Biological Process	GO:0002757	immune response-activating signaling pathway		2.553e-05	0.06825	0.0002044	0.001731	8	525	TYROBP,HLA-DRB1,HLA-DRB5,TREM2,CR1,CTSS,LAPTM5,LILRB4
GO: Biological Process	GO:0031348	negative regulation of defense response		2.734e-05	0.07312	0.0002183	0.001848	7	383	HLA-DRB1,HLA-DRB5,SOCS3,VSIG4,TREM2,CR1,ZFP36
GO: Biological Process	GO:0032814	regulation of natural killer cell activation		2.767e-05	0.07399	0.0002202	0.001865	4	75	TYROBP,FCGR3A,FCGR3B,LILRB4
GO: Biological Process	GO:0032930	positive regulation of superoxide anion generation		2.952e-05	0.07893	0.0002342	0.001984	3	26	TYROBP,ITGB2,OLR1
GO: Biological Process	GO:0001525	angiogenesis		3.009e-05	0.08046	0.0002381	0.002016	10	887	CCN1,SERPINE1,C3,CCN2,GPNMB,HMOX1,MMP9,ITGB2,IL6,CXCL8
GO: Biological Process	GO:0032649	regulation of type II interferon production		3.041e-05	0.08131	0.0002398	0.002031	5	156	HLA-DRB1,HLA-DRB5,CR1,LAPTM5,LILRB4
GO: Biological Process	GO:0002711	positive regulation of T cell mediated immunity		3.07e-05	0.0821	0.0002415	0.002045	4	77	HLA-DRA,HLA-DRB1,HLA-DRB5,IL6
GO: Biological Process	GO:0051093	negative regulation of developmental process		3.107e-05	0.08308	0.0002436	0.002063	12	1301	SPP1,SOCS3,SERPINE1,TREM2,C1QC,CCL18,MMP9,CR1,IL6,ZFP36,LAPTM5,LILRB4
GO: Biological Process	GO:0045957	negative regulation of complement activation, alternative pathway		3.165e-05	0.08464	0.0002461	0.002084	2	4	VSIG4,CR1
GO: Biological Process	GO:2000866	positive regulation of estradiol secretion		3.165e-05	0.08464	0.0002461	0.002084	2	4	SPP1,IL6
GO: Biological Process	GO:0001969	regulation of activation of membrane attack complex		3.165e-05	0.08464	0.0002461	0.002084	2	4	C3,CR1
GO: Biological Process	GO:0009725	response to hormone		3.192e-05	0.08535	0.0002474	0.002095	11	1092	SERPINA1,SFRP4,SPP1,FOS,SOCS3,C3,CCN2,HMOX1,CTSS,IL6,ZFP36
GO: Biological Process	GO:0032731	positive regulation of interleukin-1 beta production		3.231e-05	0.08639	0.0002497	0.002115	4	78	TYROBP,CCN1,CCL18,IL6
GO: Biological Process	GO:0019722	calcium-mediated signaling		3.297e-05	0.08816	0.0002541	0.002152	6	265	SELE,FCGR3A,FCGR3B,TREM2,CCL18,CXCL8
GO: Biological Process	GO:0002483	antigen processing and presentation of endogenous peptide antigen		3.316e-05	0.08866	0.0002548	0.002158	3	27	HLA-DRA,HLA-DRB1,HLA-DRB5
GO: Biological Process	GO:1904035	regulation of epithelial cell apoptotic process		3.537e-05	0.09457	0.000271	0.002295	5	161	SFRP4,SERPINE1,HMOX1,IL6,ZFP36
GO: Biological Process	GO:0000302	response to reactive oxygen species		3.66e-05	0.09787	0.0002796	0.002368	6	270	FOS,HMOX1,MMP9,HBA1,HBB,IL6
GO: Biological Process	GO:0045780	positive regulation of bone resorption		3.707e-05	0.09913	0.0002824	0.002392	3	28	FCGR3A,FCGR3B,SPP1
GO: Biological Process	GO:0099024	plasma membrane invagination		3.935e-05	0.1052	0.0002989	0.002531	4	82	TREM2,C3,ITGB2,MARCO
GO: Biological Process	GO:0001912	positive regulation of leukocyte mediated cytotoxicity		4.127e-05	0.1104	0.000311	0.002633	4	83	TYROBP,HLA-DRA,HLA-DRB1,HLA-DRB5
GO: Biological Process	GO:1904996	positive regulation of leukocyte adhesion to vascular endothelial cell		4.128e-05	0.1104	0.000311	0.002633	3	29	SELE,ITGB2,IL6
GO: Biological Process	GO:0032740	positive regulation of interleukin-17 production		4.128e-05	0.1104	0.000311	0.002633	3	29	OSM,CCN1,IL6
GO: Biological Process	GO:0050864	regulation of B cell activation		4.212e-05	0.1126	0.0003164	0.002679	5	167	TYROBP,CR1,IL6,LAPTM5,LILRB4
GO: Biological Process	GO:0001503	ossification		4.464e-05	0.1194	0.0003344	0.002832	8	568	JUNB,COMP,CCN1,SPP1,CCN2,CCL18,MMP9,IL6
GO: Biological Process	GO:0046850	regulation of bone remodeling		4.532e-05	0.1212	0.0003385	0.002867	4	85	FCGR3A,FCGR3B,SPP1,IL6
GO: Biological Process	GO:0032928	regulation of superoxide anion generation		4.58e-05	0.1225	0.0003387	0.002868	3	30	TYROBP,ITGB2,OLR1
GO: Biological Process	GO:0048143	astrocyte activation		4.58e-05	0.1225	0.0003387	0.002868	3	30	TREM2,C1QA,IL6
GO: Biological Process	GO:0002922	positive regulation of humoral immune response		4.58e-05	0.1225	0.0003387	0.002868	3	30	TREM2,C3,CR1
GO: Biological Process	GO:0032609	type II interferon production		4.585e-05	0.1226	0.0003387	0.002868	5	170	HLA-DRB1,HLA-DRB5,CR1,LAPTM5,LILRB4
GO: Biological Process	GO:0002698	negative regulation of immune effector process		4.848e-05	0.1296	0.0003571	0.003024	5	172	SELE,VSIG4,HMOX1,CR1,LILRB4
GO: Biological Process	GO:0002524	hypersensitivity		5.062e-05	0.1354	0.0003719	0.003149	3	31	FCGR3A,FCGR3B,C3
GO: Biological Process	GO:0002712	regulation of B cell mediated immunity		5.193e-05	0.1388	0.0003794	0.003213	4	88	SELE,TREM2,C3,CR1
GO: Biological Process	GO:0002889	regulation of immunoglobulin mediated immune response		5.193e-05	0.1388	0.0003794	0.003213	4	88	SELE,TREM2,C3,CR1
GO: Biological Process	GO:0002282	microglial cell activation involved in immune response		5.268e-05	0.1409	0.0003797	0.003215	2	5	TYROBP,TREM2
GO: Biological Process	GO:0035938	estradiol secretion		5.268e-05	0.1409	0.0003797	0.003215	2	5	SPP1,IL6
GO: Biological Process	GO:0034241	positive regulation of macrophage fusion		5.268e-05	0.1409	0.0003797	0.003215	2	5	TYROBP,TREM2
GO: Biological Process	GO:2000864	regulation of estradiol secretion		5.268e-05	0.1409	0.0003797	0.003215	2	5	SPP1,IL6
GO: Biological Process	GO:1904093	negative regulation of autophagic cell death		5.268e-05	0.1409	0.0003797	0.003215	2	5	TREM2,LAPTM5
GO: Biological Process	GO:0071621	granulocyte chemotaxis		5.408e-05	0.1446	0.0003888	0.003292	5	176	S100A9,SPP1,CCL18,ITGB2,CXCL8
GO: Biological Process	GO:2000116	regulation of cysteine-type endopeptidase activity		5.552e-05	0.1485	0.0003972	0.003364	6	291	S100A9,CCN1,CCN2,MMP9,IL6,LAPTM5
GO: Biological Process	GO:1990266	neutrophil migration		5.556e-05	0.1486	0.0003972	0.003364	5	177	S100A9,SPP1,CCL18,ITGB2,CXCL8
GO: Biological Process	GO:0034612	response to tumor necrosis factor		5.659e-05	0.1513	0.0004035	0.003417	6	292	SELE,FOS,CCL18,IL6,ZFP36,LAPTM5
GO: Biological Process	GO:0031623	receptor internalization		5.86e-05	0.1567	0.0004168	0.003529	5	179	SELE,SFRP4,ITGB2,CXCL8,LILRB4
GO: Biological Process	GO:0002381	immunoglobulin production involved in immunoglobulin-mediated immune response		5.921e-05	0.1583	0.0004178	0.003538	4	91	HLA-DQA1,HLA-DRA,HLA-DRB1,HLA-DRB5
GO: Biological Process	GO:0010324	membrane invagination		5.921e-05	0.1583	0.0004178	0.003538	4	91	TREM2,C3,ITGB2,MARCO
GO: Biological Process	GO:0032732	positive regulation of interleukin-1 production		5.921e-05	0.1583	0.0004178	0.003538	4	91	TYROBP,CCN1,CCL18,IL6
GO: Biological Process	GO:0050921	positive regulation of chemotaxis		6.017e-05	0.1609	0.0004234	0.003586	5	180	SERPINE1,TREM2,CCL18,IL6,CXCL8
GO: Biological Process	GO:0002886	regulation of myeloid leukocyte mediated immunity		6.18e-05	0.1652	0.0004337	0.003673	4	92	TYROBP,C3,HMOX1,ITGB2
GO: Biological Process	GO:0045862	positive regulation of proteolysis		6.307e-05	0.1686	0.0004415	0.003739	7	437	S100A9,CCN1,TREM2,CCN2,CR1,CTSS,LAPTM5
GO: Biological Process	GO:0010951	negative regulation of endopeptidase activity		6.508e-05	0.174	0.0004544	0.003848	5	183	SERPINA1,SERPINE1,MMP9,CR1,IL6
GO: Biological Process	GO:0098581	detection of external biotic stimulus		6.706e-05	0.1793	0.0004657	0.003944	3	34	HLA-DRB1,HLA-DRB5,TREM2
GO: Biological Process	GO:0019883	antigen processing and presentation of endogenous antigen		6.706e-05	0.1793	0.0004657	0.003944	3	34	HLA-DRA,HLA-DRB1,HLA-DRB5
GO: Biological Process	GO:0031343	positive regulation of cell killing		7.297e-05	0.1951	0.0005055	0.004281	4	96	TYROBP,HLA-DRA,HLA-DRB1,HLA-DRB5
GO: Biological Process	GO:0050730	regulation of peptidyl-tyrosine phosphorylation		7.736e-05	0.2069	0.0005345	0.004527	6	309	OSM,SOCS3,TREM2,ITGB2,IL6,LILRB4
GO: Biological Process	GO:0160006	Fc receptor-mediated immune complex endocytosis		7.89e-05	0.211	0.0005394	0.004568	2	6	FCGR3A,FCGR3B
GO: Biological Process	GO:0034239	regulation of macrophage fusion		7.89e-05	0.211	0.0005394	0.004568	2	6	TYROBP,TREM2
GO: Biological Process	GO:1900098	regulation of plasma cell differentiation		7.89e-05	0.211	0.0005394	0.004568	2	6	CR1,LILRB4
GO: Biological Process	GO:0030185	nitric oxide transport		7.89e-05	0.211	0.0005394	0.004568	2	6	HBA1,HBB
GO: Biological Process	GO:1900046	regulation of hemostasis		7.908e-05	0.2115	0.0005394	0.004568	4	98	S100A9,TPSAB1,COMP,SERPINE1
GO: Biological Process	GO:0002313	mature B cell differentiation involved in immune response		7.975e-05	0.2133	0.0005413	0.004584	3	36	CR1,IL6,LILRB4
GO: Biological Process	GO:0002523	leukocyte migration involved in inflammatory response		7.975e-05	0.2133	0.0005413	0.004584	3	36	SELE,S100A9,ITGB2
GO: Biological Process	GO:0051047	positive regulation of secretion		8.578e-05	0.2294	0.0005807	0.004918	7	459	S100A9,SPP1,HLA-DRB1,HLA-DRB5,TREM2,ITGB2,IL6
GO: Biological Process	GO:0002862	negative regulation of inflammatory response to antigenic stimulus		8.665e-05	0.2317	0.0005851	0.004955	3	37	HLA-DRB1,HLA-DRB5,TREM2
GO: Biological Process	GO:0002831	regulation of response to biotic stimulus		8.921e-05	0.2385	0.0006009	0.005089	8	627	TYROBP,HLA-DRB1,HLA-DRB5,VSIG4,TREM2,C3,CR1,CTSS
GO: Biological Process	GO:0002704	negative regulation of leukocyte mediated immunity		9.24e-05	0.2471	0.0006208	0.005257	4	102	SELE,HMOX1,CR1,LILRB4
GO: Biological Process	GO:0002888	positive regulation of myeloid leukocyte mediated immunity		9.392e-05	0.2511	0.0006294	0.005331	3	38	TYROBP,C3,ITGB2
GO: Biological Process	GO:1904019	epithelial cell apoptotic process		9.441e-05	0.2525	0.0006312	0.005345	5	198	SFRP4,SERPINE1,HMOX1,IL6,ZFP36
GO: Biological Process	GO:0001890	placenta development		9.899e-05	0.2647	0.0006601	0.00559	5	200	JUNB,CCN1,SPP1,SOCS3,SERPINE1
GO: Biological Process	GO:0050792	regulation of viral process		0.0001013	0.271	0.0006741	0.005708	5	201	HLA-DRB1,HLA-DRB5,HMOX1,ZFP36,CXCL8
GO: Biological Process	GO:0048708	astrocyte differentiation		0.0001034	0.2765	0.0006861	0.005811	4	105	S100A9,TREM2,C1QA,IL6
GO: Biological Process	GO:0042246	tissue regeneration		0.0001037	0.2774	0.0006866	0.005814	5	202	JUNB,CCN1,FOS,SERPINE1,MMP9
GO: Biological Process	GO:2001233	regulation of apoptotic signaling pathway		0.0001048	0.2803	0.000692	0.00586	7	474	S100A9,OSM,SERPINE1,TREM2,HMOX1,MMP9,CTSS
GO: Biological Process	GO:0022603	regulation of anatomical structure morphogenesis		0.0001062	0.2839	0.0006976	0.005908	11	1247	CCN1,SPP1,SERPINE1,C3,GPNMB,HMOX1,CCL18,MMP9,ITGB2,IL6,CXCL8
GO: Biological Process	GO:0008284	positive regulation of cell population proliferation		0.0001062	0.2839	0.0006976	0.005908	11	1247	OSM,COMP,CCN1,FCGR3A,FCGR3B,SERPINE1,CCN2,HMOX1,MMP9,CR1,IL6
GO: Biological Process	GO:0072359	circulatory system development		0.0001075	0.2874	0.0007043	0.005965	14	1974	SELE,JUNB,COMP,CCN1,SOCS3,SERPINE1,C3,CCN2,GPNMB,HMOX1,MMP9,ITGB2,IL6,CXCL8
GO: Biological Process	GO:0072539	T-helper 17 cell differentiation		0.0001096	0.2932	0.0007168	0.00607	3	40	JUNB,SOCS3,IL6
GO: Biological Process	GO:0001905	activation of membrane attack complex		0.0001103	0.2949	0.0007193	0.006092	2	7	C3,CR1
GO: Biological Process	GO:0035239	tube morphogenesis		0.0001106	0.2959	0.0007199	0.006096	12	1483	JUNB,COMP,CCN1,SERPINE1,C3,CCN2,GPNMB,HMOX1,MMP9,ITGB2,IL6,CXCL8
GO: Biological Process	GO:0030334	regulation of cell migration		0.0001215	0.3248	0.0007884	0.006677	11	1266	SELE,CCN1,SERPINE1,TREM2,GPNMB,HMOX1,CCL18,MMP7,MMP9,IL6,CXCL8
GO: Biological Process	GO:0097530	granulocyte migration		0.0001273	0.3403	0.000822	0.006961	5	211	S100A9,SPP1,CCL18,ITGB2,CXCL8
GO: Biological Process	GO:0010950	positive regulation of endopeptidase activity		0.0001273	0.3403	0.000822	0.006961	5	211	S100A9,CCN1,CCN2,CR1,LAPTM5
GO: Biological Process	GO:0060674	placenta blood vessel development		0.0001363	0.3644	0.0008781	0.007436	3	43	JUNB,CCN1,SOCS3
GO: Biological Process	GO:0090322	regulation of superoxide metabolic process		0.000146	0.3904	0.0009261	0.007843	3	44	TYROBP,ITGB2,OLR1
GO: Biological Process	GO:1904994	regulation of leukocyte adhesion to vascular endothelial cell		0.000146	0.3904	0.0009261	0.007843	3	44	SELE,ITGB2,IL6
GO: Biological Process	GO:1902172	regulation of keratinocyte apoptotic process		0.0001468	0.3927	0.0009261	0.007843	2	8	SFRP4,ZFP36
GO: Biological Process	GO:0034238	macrophage fusion		0.0001468	0.3927	0.0009261	0.007843	2	8	TYROBP,TREM2
GO: Biological Process	GO:0110088	hippocampal neuron apoptotic process		0.0001468	0.3927	0.0009261	0.007843	2	8	TYROBP,TREM2
GO: Biological Process	GO:0110089	regulation of hippocampal neuron apoptotic process		0.0001468	0.3927	0.0009261	0.007843	2	8	TYROBP,TREM2
GO: Biological Process	GO:0002842	positive regulation of T cell mediated immune response to tumor cell		0.0001468	0.3927	0.0009261	0.007843	2	8	HLA-DRB1,HLA-DRB5
GO: Biological Process	GO:2000427	positive regulation of apoptotic cell clearance		0.0001468	0.3927	0.0009261	0.007843	2	8	TREM2,C3
GO: Biological Process	GO:0097283	keratinocyte apoptotic process		0.0001468	0.3927	0.0009261	0.007843	2	8	SFRP4,ZFP36
GO: Biological Process	GO:0002335	mature B cell differentiation		0.0001562	0.4176	0.0009827	0.008322	3	45	CR1,IL6,LILRB4
GO: Biological Process	GO:0002690	positive regulation of leukocyte chemotaxis		0.0001571	0.4202	0.0009864	0.008353	4	117	SERPINE1,CCL18,IL6,CXCL8
GO: Biological Process	GO:0031644	regulation of nervous system process		0.0001614	0.4315	0.001011	0.008558	5	222	FCGR3A,FCGR3B,CCL18,CTSS,IL6
GO: Biological Process	GO:0016032	viral process		0.0001668	0.446	0.001035	0.008765	7	511	HLA-DRB1,HLA-DRB5,HMOX1,CCL18,CR1,ZFP36,CXCL8
GO: Biological Process	GO:0071276	cellular response to cadmium ion		0.0001668	0.4461	0.001035	0.008765	3	46	FOS,HMOX1,MMP9
GO: Biological Process	GO:0150077	regulation of neuroinflammatory response		0.0001668	0.4461	0.001035	0.008765	3	46	TREM2,MMP9,IL6
GO: Biological Process	GO:0001916	positive regulation of T cell mediated cytotoxicity		0.0001668	0.4461	0.001035	0.008765	3	46	HLA-DRA,HLA-DRB1,HLA-DRB5
GO: Biological Process	GO:0051046	regulation of secretion		0.0001699	0.4544	0.001052	0.008907	9	882	S100A9,OSM,SPP1,HLA-DRB1,HLA-DRB5,TREM2,HMOX1,ITGB2,IL6
GO: Biological Process	GO:0060218	hematopoietic stem cell differentiation		0.0001788	0.4782	0.001102	0.009332	4	121	OSM,FOS,IL6,ZFP36
GO: Biological Process	GO:0032755	positive regulation of interleukin-6 production		0.0001788	0.4782	0.001102	0.009332	4	121	TYROBP,CCN1,IL6,LAPTM5
GO: Biological Process	GO:0048015	phosphatidylinositol-mediated signaling		0.0001827	0.4885	0.001123	0.009511	5	228	TYROBP,OSM,FCGR3A,FCGR3B,TREM2
GO: Biological Process	GO:0061888	regulation of astrocyte activation		0.0001885	0.5041	0.001148	0.009724	2	9	TREM2,IL6
GO: Biological Process	GO:0045578	negative regulation of B cell differentiation		0.0001885	0.5041	0.001148	0.009724	2	9	CR1,LILRB4
GO: Biological Process	GO:1904092	regulation of autophagic cell death		0.0001885	0.5041	0.001148	0.009724	2	9	TREM2,LAPTM5
GO: Biological Process	GO:1900004	negative regulation of serine-type endopeptidase activity		0.0001885	0.5041	0.001148	0.009724	2	9	SERPINA1,CR1
GO: Biological Process	GO:0002438	acute inflammatory response to antigenic stimulus		0.0001894	0.5066	0.001151	0.00975	3	48	FCGR3A,FCGR3B,C3
GO: Biological Process	GO:0008544	epidermis development		0.0001923	0.5143	0.001166	0.009876	7	523	SELE,SFRP4,HLA-DRB1,SOCS3,PCDH15,CCN2,ZFP36
GO: Biological Process	GO:0018108	peptidyl-tyrosine phosphorylation		0.0001949	0.5211	0.001179	0.009984	6	366	OSM,SOCS3,TREM2,ITGB2,IL6,LILRB4
GO: Biological Process	GO:2000145	regulation of cell motility		0.0001978	0.5289	0.001194	0.01011	11	1338	SELE,CCN1,SERPINE1,TREM2,GPNMB,HMOX1,CCL18,MMP7,MMP9,IL6,CXCL8
GO: Biological Process	GO:0018212	peptidyl-tyrosine modification		0.0002007	0.5366	0.001208	0.01023	6	368	OSM,SOCS3,TREM2,ITGB2,IL6,LILRB4
GO: Biological Process	GO:0032816	positive regulation of natural killer cell activation		0.0002015	0.5387	0.001208	0.01023	3	49	TYROBP,FCGR3A,FCGR3B
GO: Biological Process	GO:0009595	detection of biotic stimulus		0.0002015	0.5387	0.001208	0.01023	3	49	HLA-DRB1,HLA-DRB5,TREM2
GO: Biological Process	GO:0071363	cellular response to growth factor stimulus		0.0002218	0.5932	0.001327	0.01124	9	914	SFRP4,COMP,CCN1,FOS,SERPINE1,CCN2,MMP9,IL6,ZFP36
GO: Biological Process	GO:0006979	response to oxidative stress		0.0002235	0.5976	0.001334	0.0113	7	536	FOS,TREM2,HMOX1,MMP9,HBA1,HBB,IL6
GO: Biological Process	GO:0042554	superoxide anion generation		0.000227	0.607	0.001351	0.01144	3	51	TYROBP,ITGB2,OLR1
GO: Biological Process	GO:1903034	regulation of response to wounding		0.0002273	0.6079	0.001351	0.01144	5	239	S100A9,TPSAB1,SPP1,SOCS3,SERPINE1
GO: Biological Process	GO:0050728	negative regulation of inflammatory response		0.0002318	0.6197	0.001374	0.01164	5	240	HLA-DRB1,HLA-DRB5,SOCS3,TREM2,ZFP36
GO: Biological Process	GO:1902572	negative regulation of serine-type peptidase activity		0.0002353	0.6292	0.001387	0.01175	2	10	SERPINA1,CR1
GO: Biological Process	GO:0045959	negative regulation of complement activation, classical pathway		0.0002353	0.6292	0.001387	0.01175	2	10	SELE,CR1
GO: Biological Process	GO:0001910	regulation of leukocyte mediated cytotoxicity		0.0002355	0.6297	0.001387	0.01175	4	130	TYROBP,HLA-DRA,HLA-DRB1,HLA-DRB5
GO: Biological Process	GO:0035295	tube development		0.0002401	0.642	0.001404	0.01189	13	1864	JUNB,COMP,CCN1,SPP1,SERPINE1,C3,CCN2,GPNMB,HMOX1,MMP9,ITGB2,IL6,CXCL8
GO: Biological Process	GO:0002675	positive regulation of acute inflammatory response		0.0002405	0.6431	0.001404	0.01189	3	52	OSM,C3,IL6
GO: Biological Process	GO:0030574	collagen catabolic process		0.0002405	0.6431	0.001404	0.01189	3	52	MMP7,MMP9,CTSS
GO: Biological Process	GO:0090594	inflammatory response to wounding		0.0002405	0.6431	0.001404	0.01189	3	52	HMOX1,MMP9,IL6
GO: Biological Process	GO:0045596	negative regulation of cell differentiation		0.0002464	0.6589	0.001435	0.01216	9	927	SPP1,TREM2,C1QC,CCL18,MMP9,CR1,IL6,ZFP36,LILRB4
GO: Biological Process	GO:0048678	response to axon injury		0.000257	0.6871	0.001494	0.01265	4	133	TYROBP,SPP1,SOCS3,TREM2
GO: Biological Process	GO:0071495	cellular response to endogenous stimulus		0.0002599	0.6949	0.001507	0.01277	13	1879	SFRP4,COMP,CCN1,FOS,SOCS3,SERPINE1,TREM2,C3,CCN2,MMP9,CTSS,IL6,ZFP36
GO: Biological Process	GO:0097190	apoptotic signaling pathway		0.0002627	0.7026	0.001521	0.01288	8	734	S100A9,TYROBP,OSM,SERPINE1,TREM2,HMOX1,MMP9,CTSS
GO: Biological Process	GO:1903035	negative regulation of response to wounding		0.0002644	0.707	0.001524	0.0129	4	134	TPSAB1,SPP1,SOCS3,SERPINE1
GO: Biological Process	GO:0002532	production of molecular mediator involved in inflammatory response		0.0002644	0.707	0.001524	0.0129	4	134	SERPINE1,TREM2,IL6,LILRB4
GO: Biological Process	GO:0032660	regulation of interleukin-17 production		0.000269	0.7194	0.001547	0.0131	3	54	OSM,CCN1,IL6
GO: Biological Process	GO:0070848	response to growth factor		0.0002775	0.7421	0.001593	0.01349	9	942	SFRP4,COMP,CCN1,FOS,SERPINE1,CCN2,MMP9,IL6,ZFP36
GO: Biological Process	GO:1905954	positive regulation of lipid localization		0.0002798	0.7482	0.001602	0.01357	4	136	SPP1,TREM2,C3,IL6
GO: Biological Process	GO:0002700	regulation of production of molecular mediator of immune response		0.0002903	0.7762	0.001659	0.01405	5	252	HMOX1,CR1,IL6,LAPTM5,LILRB4
GO: Biological Process	GO:0040012	regulation of locomotion		0.0002914	0.7793	0.001662	0.01407	11	1399	SELE,CCN1,SERPINE1,TREM2,GPNMB,HMOX1,CCL18,MMP7,MMP9,IL6,CXCL8
GO: Biological Process	GO:0019221	cytokine-mediated signaling pathway		0.0002948	0.7884	0.001677	0.01421	7	561	OSM,TREM2,CCL18,IL6,CXCL8,LAPTM5,LILRB4
GO: Biological Process	GO:0007565	female pregnancy		0.0002956	0.7905	0.001678	0.01421	5	253	JUNB,SPP1,FOS,MMP9,CR1
GO: Biological Process	GO:0048646	anatomical structure formation involved in morphogenesis		0.0003053	0.8164	0.00173	0.01465	13	1910	TYROBP,JUNB,CCN1,SERPINE1,TREM2,C3,CCN2,GPNMB,HMOX1,MMP9,ITGB2,IL6,CXCL8
GO: Biological Process	GO:0051130	positive regulation of cellular component organization		0.0003137	0.8388	0.001773	0.01502	11	1411	SELE,S100A9,TYROBP,SFRP4,SERPINE1,TREM2,C3,CCN2,MMP9,ITGB2,IL6
GO: Biological Process	GO:0032620	interleukin-17 production		0.0003158	0.8445	0.001782	0.01509	3	57	OSM,CCN1,IL6
GO: Biological Process	GO:0044403	biological process involved in symbiotic interaction		0.0003268	0.8738	0.00184	0.01558	6	403	HLA-DRB1,HLA-DRB5,HMOX1,CCL18,CR1,CXCL8
GO: Biological Process	GO:0072538	T-helper 17 type immune response		0.0003325	0.8891	0.001868	0.01582	3	58	JUNB,SOCS3,IL6
GO: Biological Process	GO:0036293	response to decreased oxygen levels		0.0003355	0.8972	0.001881	0.01593	6	405	FOS,TREM2,CCN2,HMOX1,CR1,HBB
GO: Biological Process	GO:0002317	plasma cell differentiation		0.0003441	0.9201	0.001913	0.0162	2	12	CR1,LILRB4
GO: Biological Process	GO:0002840	regulation of T cell mediated immune response to tumor cell		0.0003441	0.9201	0.001913	0.0162	2	12	HLA-DRB1,HLA-DRB5
GO: Biological Process	GO:1900003	regulation of serine-type endopeptidase activity		0.0003441	0.9201	0.001913	0.0162	2	12	SERPINA1,CR1
GO: Biological Process	GO:0045657	positive regulation of monocyte differentiation		0.0003441	0.9201	0.001913	0.0162	2	12	HLA-DRB1,HLA-DRB5
GO: Biological Process	GO:0045638	negative regulation of myeloid cell differentiation		0.0003478	0.93	0.001929	0.01634	4	144	C1QC,CCL18,ZFP36,LILRB4
GO: Biological Process	GO:0030100	regulation of endocytosis		0.0003628	0.9702	0.002009	0.01701	6	411	SELE,SFRP4,SERPINE1,TREM2,C3,ITGB2
GO: Biological Process	GO:0010883	regulation of lipid storage		0.0003676	0.9828	0.002031	0.0172	3	60	TREM2,C3,IL6
GO: Biological Process	GO:0010466	negative regulation of peptidase activity		0.0003721	0.9949	0.002051	0.01737	5	266	SERPINA1,SERPINE1,MMP9,CR1,IL6
GO: Biological Process	GO:0071356	cellular response to tumor necrosis factor		0.000385	1	0.002119	0.01794	5	268	FOS,CCL18,IL6,ZFP36,LAPTM5
GO: Biological Process	GO:1904037	positive regulation of epithelial cell apoptotic process		0.0004049	1	0.002202	0.01865	3	62	SFRP4,HMOX1,IL6
GO: Biological Process	GO:0061756	leukocyte adhesion to vascular endothelial cell		0.0004049	1	0.002202	0.01865	3	62	SELE,ITGB2,IL6
GO: Biological Process	GO:0002718	regulation of cytokine production involved in immune response		0.000406	1	0.002202	0.01865	4	150	HMOX1,IL6,LAPTM5,LILRB4
GO: Biological Process	GO:1902571	regulation of serine-type peptidase activity		0.000406	1	0.002202	0.01865	2	13	SERPINA1,CR1
GO: Biological Process	GO:0033007	negative regulation of mast cell activation involved in immune response		0.000406	1	0.002202	0.01865	2	13	HMOX1,LILRB4
GO: Biological Process	GO:2000425	regulation of apoptotic cell clearance		0.000406	1	0.002202	0.01865	2	13	TREM2,C3
GO: Biological Process	GO:0051549	positive regulation of keratinocyte migration		0.000406	1	0.002202	0.01865	2	13	SERPINE1,MMP9
GO: Biological Process	GO:1903532	positive regulation of secretion by cell		0.0004071	1	0.002203	0.01866	6	420	SPP1,HLA-DRB1,HLA-DRB5,TREM2,ITGB2,IL6
GO: Biological Process	GO:0043069	negative regulation of programmed cell death		0.0004082	1	0.002205	0.01868	10	1217	COMP,CCN1,SPP1,SOCS3,SERPINE1,TREM2,HMOX1,MMP9,IL6,LAPTM5
GO: Biological Process	GO:0040007	growth		0.0004228	1	0.002279	0.0193	11	1461	S100A9,JUNB,COMP,CCN1,SPP1,FOS,SOCS3,SERPINE1,PCDH15,C3,MMP9
GO: Biological Process	GO:0002701	negative regulation of production of molecular mediator of immune response		0.0004446	1	0.002387	0.02022	3	64	HMOX1,CR1,LILRB4
GO: Biological Process	GO:0060711	labyrinthine layer development		0.0004446	1	0.002387	0.02022	3	64	JUNB,CCN1,SOCS3
GO: Biological Process	GO:0048259	regulation of receptor-mediated endocytosis		0.0004596	1	0.002463	0.02086	4	155	SELE,SFRP4,SERPINE1,C3
GO: Biological Process	GO:0045429	positive regulation of nitric oxide biosynthetic process		0.0004654	1	0.002484	0.02103	3	65	HBB,ITGB2,IL6
GO: Biological Process	GO:0006953	acute-phase response		0.0004654	1	0.002484	0.02103	3	65	SERPINA1,IL6,CD163
GO: Biological Process	GO:0002924	negative regulation of humoral immune response mediated by circulating immunoglobulin		0.000473	1	0.00252	0.02134	2	14	SELE,CR1
GO: Biological Process	GO:0002688	regulation of leukocyte chemotaxis		0.0004824	1	0.002564	0.02172	4	157	SERPINE1,CCL18,IL6,CXCL8
GO: Biological Process	GO:0019083	viral transcription		0.0004867	1	0.002582	0.02187	3	66	HMOX1,CCL18,ZFP36
GO: Biological Process	GO:0043122	regulation of canonical NF-kappaB signal transduction		0.0004936	1	0.002606	0.02207	5	283	HLA-DRB1,HLA-DRB5,TREM2,HMOX1,LILRB4
GO: Biological Process	GO:1902106	negative regulation of leukocyte differentiation		0.0004941	1	0.002606	0.02207	4	158	C1QC,CCL18,CR1,LILRB4
GO: Biological Process	GO:0043280	positive regulation of cysteine-type endopeptidase activity involved in apoptotic process		0.0004941	1	0.002606	0.02207	4	158	S100A9,CCN1,CCN2,LAPTM5
GO: Biological Process	GO:0032965	regulation of collagen biosynthetic process		0.0005087	1	0.002672	0.02263	3	67	SERPINE1,CCN2,IL6
GO: Biological Process	GO:1904407	positive regulation of nitric oxide metabolic process		0.0005087	1	0.002672	0.02263	3	67	HBB,ITGB2,IL6
GO: Biological Process	GO:0044703	multi-organism reproductive process		0.0005096	1	0.002672	0.02263	5	285	JUNB,SPP1,FOS,MMP9,CR1
GO: Biological Process	GO:1903530	regulation of secretion by cell		0.0005204	1	0.002723	0.02306	8	813	OSM,SPP1,HLA-DRB1,HLA-DRB5,TREM2,HMOX1,ITGB2,IL6
GO: Biological Process	GO:0050920	regulation of chemotaxis		0.0005261	1	0.002742	0.02322	5	287	SERPINE1,TREM2,CCL18,IL6,CXCL8
GO: Biological Process	GO:0006909	phagocytosis		0.0005261	1	0.002742	0.02322	5	287	TYROBP,TREM2,C3,ITGB2,MARCO
GO: Biological Process	GO:0019233	sensory perception of pain		0.0005304	1	0.002759	0.02336	4	161	FCGR3A,FCGR3B,CCL18,CTSS
GO: Biological Process	GO:0050798	activated T cell proliferation		0.0005313	1	0.002759	0.02336	3	68	ITGB2,LAPTM5,LILRB4
GO: Biological Process	GO:0070555	response to interleukin-1		0.0005429	1	0.002808	0.02378	4	162	SELE,SERPINE1,CCL18,IL6
GO: Biological Process	GO:0015671	oxygen transport		0.000545	1	0.002808	0.02378	2	15	HBA1,HBB
GO: Biological Process	GO:0002424	T cell mediated immune response to tumor cell		0.000545	1	0.002808	0.02378	2	15	HLA-DRB1,HLA-DRB5
GO: Biological Process	GO:0051547	regulation of keratinocyte migration		0.000545	1	0.002808	0.02378	2	15	SERPINE1,MMP9
GO: Biological Process	GO:0052372	modulation by symbiont of entry into host		0.0005546	1	0.002852	0.02415	3	69	HLA-DRB1,HLA-DRB5,CXCL8
GO: Biological Process	GO:0023057	negative regulation of signaling		0.0005686	1	0.002919	0.02472	12	1769	OSM,SFRP4,SOCS3,SERPINE1,TREM2,HMOX1,MMP9,RGS1,IL6,CXCL8,LAPTM5,LILRB4
GO: Biological Process	GO:0010648	negative regulation of cell communication		0.0005774	1	0.002958	0.02505	12	1772	OSM,SFRP4,SOCS3,SERPINE1,TREM2,HMOX1,MMP9,RGS1,IL6,CXCL8,LAPTM5,LILRB4
GO: Biological Process	GO:0001914	regulation of T cell mediated cytotoxicity		0.0005785	1	0.002958	0.02505	3	70	HLA-DRA,HLA-DRB1,HLA-DRB5
GO: Biological Process	GO:1903707	negative regulation of hemopoiesis		0.000595	1	0.003036	0.02571	4	166	C1QC,CCL18,CR1,LILRB4
GO: Biological Process	GO:0048102	autophagic cell death		0.0006219	1	0.003168	0.02682	2	16	TREM2,LAPTM5
GO: Biological Process	GO:0044706	multi-multicellular organism process		0.0006333	1	0.003219	0.02726	5	299	JUNB,SPP1,FOS,MMP9,CR1
GO: Biological Process	GO:0042542	response to hydrogen peroxide		0.0006363	1	0.003229	0.02734	4	169	HMOX1,HBA1,HBB,IL6
GO: Biological Process	GO:0046686	response to cadmium ion		0.0006541	1	0.003306	0.028	3	73	FOS,HMOX1,MMP9
GO: Biological Process	GO:1900047	negative regulation of hemostasis		0.0006541	1	0.003306	0.028	3	73	TPSAB1,COMP,SERPINE1
GO: Biological Process	GO:0002367	cytokine production involved in immune response		0.000665	1	0.003355	0.02841	4	171	HMOX1,IL6,LAPTM5,LILRB4
GO: Biological Process	GO:0010038	response to metal ion		0.0006723	1	0.003386	0.02867	6	462	JUNB,SERPINA1,FOS,PCDH15,HMOX1,MMP9
GO: Biological Process	GO:0031101	fin regeneration		0.0006806	1	0.003421	0.02897	3	74	JUNB,CCN1,MMP9
GO: Biological Process	GO:0050852	T cell receptor signaling pathway		0.0006946	1	0.003485	0.02951	4	173	HLA-DRB1,HLA-DRB5,LAPTM5,LILRB4
GO: Biological Process	GO:0036005	response to macrophage colony-stimulating factor		0.0007038	1	0.003511	0.02973	2	17	SPP1,TREM2
GO: Biological Process	GO:0033004	negative regulation of mast cell activation		0.0007038	1	0.003511	0.02973	2	17	HMOX1,LILRB4
GO: Biological Process	GO:2000833	positive regulation of steroid hormone secretion		0.0007038	1	0.003511	0.02973	2	17	SPP1,IL6
GO: Biological Process	GO:1903900	regulation of viral life cycle		0.0007098	1	0.003534	0.02993	4	174	HLA-DRB1,HLA-DRB5,HMOX1,CXCL8
GO: Biological Process	GO:0009636	response to toxic substance		0.0007345	1	0.00365	0.03091	5	309	S100A9,FOS,CCL18,HBA1,HBB
GO: Biological Process	GO:0002347	response to tumor cell		0.0007357	1	0.00365	0.03091	3	76	HLA-DRB1,HLA-DRB5,LAPTM5
GO: Biological Process	GO:0070482	response to oxygen levels		0.0007518	1	0.003723	0.03153	6	472	FOS,TREM2,CCN2,HMOX1,CR1,HBB
GO: Biological Process	GO:0030282	bone mineralization		0.0007727	1	0.003812	0.03228	4	178	COMP,CCN1,SPP1,CCL18
GO: Biological Process	GO:0034341	response to type II interferon		0.0007727	1	0.003812	0.03228	4	178	HLA-DQA1,HLA-DRB1,HLA-DRB5,CCL18
GO: Biological Process	GO:0001649	osteoblast differentiation		0.0007782	1	0.003832	0.03245	5	313	JUNB,CCN1,SPP1,CCL18,IL6
GO: Biological Process	GO:0072540	T-helper 17 cell lineage commitment		0.0007906	1	0.003858	0.03267	2	18	SOCS3,IL6
GO: Biological Process	GO:0060100	positive regulation of phagocytosis, engulfment		0.0007906	1	0.003858	0.03267	2	18	TREM2,C3
GO: Biological Process	GO:1905155	positive regulation of membrane invagination		0.0007906	1	0.003858	0.03267	2	18	TREM2,C3
GO: Biological Process	GO:0032494	response to peptidoglycan		0.0007906	1	0.003858	0.03267	2	18	TREM2,IL6
GO: Biological Process	GO:0001788	antibody-dependent cellular cytotoxicity		0.0007906	1	0.003858	0.03267	2	18	FCGR3A,FCGR3B
GO: Biological Process	GO:0002673	regulation of acute inflammatory response		0.0007935	1	0.003865	0.03273	3	78	OSM,C3,IL6
GO: Biological Process	GO:2001056	positive regulation of cysteine-type endopeptidase activity		0.0008224	1	0.003982	0.03372	4	181	S100A9,CCN1,CCN2,LAPTM5
GO: Biological Process	GO:0032964	collagen biosynthetic process		0.0008235	1	0.003982	0.03372	3	79	SERPINE1,CCN2,IL6
GO: Biological Process	GO:0010712	regulation of collagen metabolic process		0.0008235	1	0.003982	0.03372	3	79	SERPINE1,CCN2,IL6
GO: Biological Process	GO:0043903	regulation of biological process involved in symbiotic interaction		0.0008235	1	0.003982	0.03372	3	79	HLA-DRB1,HLA-DRB5,CXCL8
GO: Biological Process	GO:0043030	regulation of macrophage activation		0.0008542	1	0.004116	0.03485	3	80	VSIG4,TREM2,IL6
GO: Biological Process	GO:0002548	monocyte chemotaxis		0.0008542	1	0.004116	0.03485	3	80	SERPINE1,CCL18,IL6
GO: Biological Process	GO:0071456	cellular response to hypoxia		0.0008567	1	0.00412	0.03489	4	183	FOS,TREM2,HMOX1,CR1
GO: Biological Process	GO:0045055	regulated exocytosis		0.0008714	1	0.004183	0.03543	5	321	FCGR3A,FCGR3B,HMOX1,CCL18,ITGB2
GO: Biological Process	GO:0150078	positive regulation of neuroinflammatory response		0.0008823	1	0.004205	0.03561	2	19	TREM2,IL6
GO: Biological Process	GO:0002713	negative regulation of B cell mediated immunity		0.0008823	1	0.004205	0.03561	2	19	SELE,CR1
GO: Biological Process	GO:0048681	negative regulation of axon regeneration		0.0008823	1	0.004205	0.03561	2	19	SPP1,SOCS3
GO: Biological Process	GO:0002890	negative regulation of immunoglobulin mediated immune response		0.0008823	1	0.004205	0.03561	2	19	SELE,CR1
GO: Biological Process	GO:0002823	negative regulation of adaptive immune response based on somatic recombination of immune receptors built from immunoglobulin superfamily domains		0.0009178	1	0.004367	0.03698	3	82	SELE,CR1,LILRB4
GO: Biological Process	GO:0019730	antimicrobial humoral response		0.000947	1	0.004498	0.03809	4	188	S100A9,MMP7,LYZ,CXCL8
GO: Biological Process	GO:0002262	myeloid cell homeostasis		0.0009727	1	0.004612	0.03906	5	329	HMOX1,HBB,IL6,ZFP36,LILRB4
GO: Biological Process	GO:0002638	negative regulation of immunoglobulin production		0.0009788	1	0.004624	0.03916	2	20	CR1,LILRB4
GO: Biological Process	GO:0016322	neuron remodeling		0.0009788	1	0.004624	0.03916	2	20	C1QA,C3
GO: Biological Process	GO:0045088	regulation of innate immune response		0.0009825	1	0.004629	0.0392	6	497	TYROBP,VSIG4,TREM2,C3,CR1,CTSS
GO: Biological Process	GO:0048589	developmental growth		0.0009844	1	0.004629	0.0392	9	1122	JUNB,COMP,CCN1,SPP1,FOS,SERPINE1,PCDH15,C3,MMP9
GO: Biological Process	GO:0009968	negative regulation of signal transduction		0.0009849	1	0.004629	0.0392	11	1616	SFRP4,SOCS3,SERPINE1,TREM2,HMOX1,MMP9,RGS1,IL6,CXCL8,LAPTM5,LILRB4
GO: Biological Process	GO:0007249	canonical NF-kappaB signal transduction		0.0009994	1	0.004688	0.0397	5	331	HLA-DRB1,HLA-DRB5,TREM2,HMOX1,LILRB4
GO: Biological Process	GO:0036294	cellular response to decreased oxygen levels		0.001024	1	0.004795	0.04061	4	192	FOS,TREM2,HMOX1,CR1
GO: Biological Process	GO:0006801	superoxide metabolic process		0.001054	1	0.004926	0.04172	3	86	TYROBP,ITGB2,OLR1
GO: Biological Process	GO:0016045	detection of bacterium		0.00108	1	0.004998	0.04232	2	21	HLA-DRB1,HLA-DRB5
GO: Biological Process	GO:0075294	positive regulation by symbiont of entry into host		0.00108	1	0.004998	0.04232	2	21	HLA-DRB1,HLA-DRB5
GO: Biological Process	GO:0070571	negative regulation of neuron projection regeneration		0.00108	1	0.004998	0.04232	2	21	SPP1,SOCS3
GO: Biological Process	GO:0043922	negative regulation by host of viral transcription		0.00108	1	0.004998	0.04232	2	21	HMOX1,CCL18
GO: Biological Process	GO:0051546	keratinocyte migration		0.00108	1	0.004998	0.04232	2	21	SERPINE1,MMP9
GO: Biological Process	GO:0046598	positive regulation of viral entry into host cell		0.00108	1	0.004998	0.04232	2	21	HLA-DRB1,HLA-DRB5
GO: Biological Process	GO:0001913	T cell mediated cytotoxicity		0.00109	1	0.005015	0.04247	3	87	HLA-DRA,HLA-DRB1,HLA-DRB5
GO: Biological Process	GO:0032722	positive regulation of chemokine production		0.00109	1	0.005015	0.04247	3	87	CCN1,HMOX1,IL6
GO: Biological Process	GO:0002820	negative regulation of adaptive immune response		0.00109	1	0.005015	0.04247	3	87	SELE,CR1,LILRB4
GO: Biological Process	GO:0031960	response to corticosteroid		0.001105	1	0.005078	0.043	4	196	FOS,CCN2,IL6,ZFP36
GO: Biological Process	GO:0042063	gliogenesis		0.001122	1	0.005147	0.04359	6	510	S100A9,TREM2,C1QA,CCL18,MMP9,IL6
GO: Biological Process	GO:1900015	regulation of cytokine production involved in inflammatory response		0.001126	1	0.005156	0.04367	3	88	TREM2,IL6,LILRB4
GO: Biological Process	GO:0050768	negative regulation of neurogenesis		0.001147	1	0.005245	0.04442	4	198	SPP1,TREM2,MMP9,IL6
GO: Biological Process	GO:0002707	negative regulation of lymphocyte mediated immunity		0.001164	1	0.0053	0.04489	3	89	SELE,CR1,LILRB4
GO: Biological Process	GO:0002762	negative regulation of myeloid leukocyte differentiation		0.001164	1	0.0053	0.04489	3	89	C1QC,CCL18,LILRB4
GO: Biological Process	GO:0015670	carbon dioxide transport		0.001187	1	0.005359	0.04539	2	22	HBA1,HBB
GO: Biological Process	GO:0046007	negative regulation of activated T cell proliferation		0.001187	1	0.005359	0.04539	2	22	LAPTM5,LILRB4
GO: Biological Process	GO:0032819	positive regulation of natural killer cell proliferation		0.001187	1	0.005359	0.04539	2	22	FCGR3A,FCGR3B
GO: Biological Process	GO:0045655	regulation of monocyte differentiation		0.001187	1	0.005359	0.04539	2	22	HLA-DRB1,HLA-DRB5
GO: Biological Process	GO:0035821	modulation of process of another organism		0.001187	1	0.005359	0.04539	2	22	S100A9,C3
GO: Biological Process	GO:0044409	symbiont entry into host		0.001191	1	0.00537	0.04548	4	200	HLA-DRB1,HLA-DRB5,CR1,CXCL8
GO: Biological Process	GO:0014009	glial cell proliferation		0.001202	1	0.00541	0.04581	3	90	TREM2,MMP9,IL6
GO: Biological Process	GO:0042113	B cell activation		0.001233	1	0.005539	0.04691	5	347	TYROBP,CR1,IL6,LAPTM5,LILRB4
GO: Biological Process	GO:0030183	B cell differentiation		0.001235	1	0.005543	0.04694	4	202	CR1,IL6,LAPTM5,LILRB4
GO: Biological Process	GO:0002295	T-helper cell lineage commitment		0.001298	1	0.005802	0.04914	2	23	SOCS3,IL6
GO: Biological Process	GO:1903978	regulation of microglial cell activation		0.001298	1	0.005802	0.04914	2	23	TREM2,IL6
GO: Biological Process	GO:0050918	positive chemotaxis		0.001321	1	0.005897	0.04994	3	93	GPNMB,CCL18,CXCL8
GO: Biological Process	GO:0051961	negative regulation of nervous system development		0.001328	1	0.005918	0.05012	4	206	SPP1,TREM2,MMP9,IL6
GO: Biological Process	GO:0060627	regulation of vesicle-mediated transport		0.001354	1	0.006023	0.05101	7	726	SELE,SFRP4,SERPINE1,TREM2,C3,HMOX1,ITGB2
GO: Biological Process	GO:0070098	chemokine-mediated signaling pathway		0.001362	1	0.006031	0.05107	3	94	TREM2,CCL18,CXCL8
GO: Biological Process	GO:0032720	negative regulation of tumor necrosis factor production		0.001362	1	0.006031	0.05107	3	94	TREM2,GPNMB,LILRB4
GO: Biological Process	GO:0002534	cytokine production involved in inflammatory response		0.001362	1	0.006031	0.05107	3	94	TREM2,IL6,LILRB4
GO: Biological Process	GO:0046887	positive regulation of hormone secretion		0.001376	1	0.006082	0.0515	4	208	SPP1,HLA-DRB1,HLA-DRB5,IL6
GO: Biological Process	GO:0034599	cellular response to oxidative stress		0.00138	1	0.006091	0.05158	5	356	FOS,TREM2,HMOX1,MMP9,IL6
GO: Biological Process	GO:0043066	negative regulation of apoptotic process		0.001386	1	0.006096	0.05163	9	1178	COMP,CCN1,SPP1,SOCS3,SERPINE1,TREM2,HMOX1,MMP9,IL6
GO: Biological Process	GO:0002790	peptide secretion		0.001398	1	0.006096	0.05163	5	357	S100A9,HLA-DRB1,HLA-DRB5,MMP7,IL6
GO: Biological Process	GO:0071453	cellular response to oxygen levels		0.0014	1	0.006096	0.05163	4	209	FOS,TREM2,HMOX1,CR1
GO: Biological Process	GO:2000379	positive regulation of reactive oxygen species metabolic process		0.001404	1	0.006096	0.05163	3	95	TYROBP,ITGB2,OLR1
GO: Biological Process	GO:0042509	regulation of tyrosine phosphorylation of STAT protein		0.001404	1	0.006096	0.05163	3	95	OSM,SOCS3,IL6
GO: Biological Process	GO:0002281	macrophage activation involved in immune response		0.001413	1	0.006096	0.05163	2	24	TYROBP,TREM2
GO: Biological Process	GO:0097398	cellular response to interleukin-17		0.001413	1	0.006096	0.05163	2	24	SOCS3,IL6
GO: Biological Process	GO:2000637	positive regulation of miRNA-mediated gene silencing		0.001413	1	0.006096	0.05163	2	24	IL6,ZFP36
GO: Biological Process	GO:0010888	negative regulation of lipid storage		0.001413	1	0.006096	0.05163	2	24	TREM2,IL6
GO: Biological Process	GO:0043320	natural killer cell degranulation		0.001413	1	0.006096	0.05163	2	24	FCGR3A,FCGR3B
GO: Biological Process	GO:0060099	regulation of phagocytosis, engulfment		0.001413	1	0.006096	0.05163	2	24	TREM2,C3
GO: Biological Process	GO:0032817	regulation of natural killer cell proliferation		0.001413	1	0.006096	0.05163	2	24	FCGR3A,FCGR3B
GO: Biological Process	GO:0097278	complement-dependent cytotoxicity		0.001413	1	0.006096	0.05163	2	24	C3,CR1
GO: Biological Process	GO:0055062	phosphate ion homeostasis		0.001413	1	0.006096	0.05163	2	24	SFRP4,SPP1
GO: Biological Process	GO:0045428	regulation of nitric oxide biosynthetic process		0.001447	1	0.006212	0.05261	3	96	HBB,ITGB2,IL6
GO: Biological Process	GO:1903556	negative regulation of tumor necrosis factor superfamily cytokine production		0.001447	1	0.006212	0.05261	3	96	TREM2,GPNMB,LILRB4
GO: Biological Process	GO:0030193	regulation of blood coagulation		0.001447	1	0.006212	0.05261	3	96	S100A9,TPSAB1,SERPINE1
GO: Biological Process	GO:1905517	macrophage migration		0.001491	1	0.00639	0.05411	3	97	TREM2,CCL18,MMP9
GO: Biological Process	GO:1900370	positive regulation of post-transcriptional gene silencing by RNA		0.001534	1	0.006522	0.05523	2	25	IL6,ZFP36
GO: Biological Process	GO:0060148	positive regulation of post-transcriptional gene silencing		0.001534	1	0.006522	0.05523	2	25	IL6,ZFP36
GO: Biological Process	GO:1905153	regulation of membrane invagination		0.001534	1	0.006522	0.05523	2	25	TREM2,C3
GO: Biological Process	GO:0098543	detection of other organism		0.001534	1	0.006522	0.05523	2	25	HLA-DRB1,HLA-DRB5
GO: Biological Process	GO:0035701	hematopoietic stem cell migration		0.001534	1	0.006522	0.05523	2	25	SELE,MMP9
GO: Biological Process	GO:0002312	B cell activation involved in immune response		0.001627	1	0.006896	0.0584	3	100	CR1,IL6,LILRB4
GO: Biological Process	GO:0007260	tyrosine phosphorylation of STAT protein		0.001627	1	0.006896	0.0584	3	100	OSM,SOCS3,IL6
GO: Biological Process	GO:0046883	regulation of hormone secretion		0.001636	1	0.006921	0.05861	5	370	OSM,SPP1,HLA-DRB1,HLA-DRB5,IL6
GO: Biological Process	GO:0002283	neutrophil activation involved in immune response		0.00166	1	0.00701	0.05937	2	26	TYROBP,ITGB2
GO: Biological Process	GO:0021782	glial cell development		0.001662	1	0.00701	0.05937	4	219	S100A9,TREM2,C1QA,IL6
GO: Biological Process	GO:0080164	regulation of nitric oxide metabolic process		0.001722	1	0.007242	0.06133	3	102	HBB,ITGB2,IL6
GO: Biological Process	GO:0050818	regulation of coagulation		0.001722	1	0.007242	0.06133	3	102	S100A9,TPSAB1,SERPINE1
GO: Biological Process	GO:0019915	lipid storage		0.001771	1	0.007424	0.06287	3	103	TREM2,C3,IL6
GO: Biological Process	GO:0070527	platelet aggregation		0.001771	1	0.007424	0.06287	3	103	COMP,HBB,IL6
GO: Biological Process	GO:0015833	peptide transport		0.001776	1	0.007431	0.06293	5	377	S100A9,HLA-DRB1,HLA-DRB5,MMP7,IL6
GO: Biological Process	GO:0097396	response to interleukin-17		0.00179	1	0.007466	0.06322	2	27	SOCS3,IL6
GO: Biological Process	GO:0043373	CD4-positive, alpha-beta T cell lineage commitment		0.00179	1	0.007466	0.06322	2	27	SOCS3,IL6
GO: Biological Process	GO:1905952	regulation of lipid localization		0.001805	1	0.007518	0.06367	4	224	SPP1,TREM2,C3,IL6
GO: Biological Process	GO:1990868	response to chemokine		0.001821	1	0.007561	0.06403	3	104	TREM2,CCL18,CXCL8
GO: Biological Process	GO:1990869	cellular response to chemokine		0.001821	1	0.007561	0.06403	3	104	TREM2,CCL18,CXCL8
GO: Biological Process	GO:0030856	regulation of epithelial cell differentiation		0.001864	1	0.00773	0.06546	4	226	SFRP4,SERPINE1,MMP9,ZFP36
GO: Biological Process	GO:0050766	positive regulation of phagocytosis		0.001923	1	0.007905	0.06694	3	106	TREM2,C3,ITGB2
GO: Biological Process	GO:0060143	positive regulation of syncytium formation by plasma membrane fusion		0.001924	1	0.007905	0.06694	2	28	TYROBP,TREM2
GO: Biological Process	GO:0001787	natural killer cell proliferation		0.001924	1	0.007905	0.06694	2	28	FCGR3A,FCGR3B
GO: Biological Process	GO:0032693	negative regulation of interleukin-10 production		0.001924	1	0.007905	0.06694	2	28	TYROBP,LILRB4
GO: Biological Process	GO:0060713	labyrinthine layer morphogenesis		0.001924	1	0.007905	0.06694	2	28	CCN1,SOCS3
GO: Biological Process	GO:0038095	Fc-epsilon receptor signaling pathway		0.001924	1	0.007905	0.06694	2	28	FCGR3A,FCGR3B
GO: Biological Process	GO:0019058	viral life cycle		0.001946	1	0.007982	0.0676	5	385	HLA-DRB1,HLA-DRB5,HMOX1,CR1,CXCL8
GO: Biological Process	GO:0044092	negative regulation of molecular function		0.001976	1	0.008091	0.06852	9	1240	SERPINA1,SFRP4,SERPINE1,HMOX1,MMP9,CR1,IL6,ZFP36,LILRB4
GO: Biological Process	GO:0031214	biomineral tissue development		0.002019	1	0.008255	0.06991	4	231	COMP,CCN1,SPP1,CCL18
GO: Biological Process	GO:0032370	positive regulation of lipid transport		0.002028	1	0.00828	0.07012	3	108	SPP1,TREM2,IL6
GO: Biological Process	GO:0001666	response to hypoxia		0.002036	1	0.008299	0.07028	5	389	FOS,TREM2,HMOX1,CR1,HBB
GO: Biological Process	GO:0002363	alpha-beta T cell lineage commitment		0.002064	1	0.008349	0.07071	2	29	SOCS3,IL6
GO: Biological Process	GO:0015669	gas transport		0.002064	1	0.008349	0.07071	2	29	HBA1,HBB
GO: Biological Process	GO:0002836	positive regulation of response to tumor cell		0.002064	1	0.008349	0.07071	2	29	HLA-DRB1,HLA-DRB5
GO: Biological Process	GO:0002839	positive regulation of immune response to tumor cell		0.002064	1	0.008349	0.07071	2	29	HLA-DRB1,HLA-DRB5
GO: Biological Process	GO:0060716	labyrinthine layer blood vessel development		0.002064	1	0.008349	0.07071	2	29	JUNB,CCN1
GO: Biological Process	GO:0043086	negative regulation of catalytic activity		0.002069	1	0.008356	0.07077	7	782	SERPINA1,SERPINE1,MMP9,CR1,IL6,ZFP36,LILRB4
GO: Biological Process	GO:0098869	cellular oxidant detoxification		0.002137	1	0.008606	0.07288	3	110	S100A9,HBA1,HBB
GO: Biological Process	GO:0030500	regulation of bone mineralization		0.002137	1	0.008606	0.07288	3	110	COMP,CCN1,CCL18
GO: Biological Process	GO:0051222	positive regulation of protein transport		0.002152	1	0.008654	0.07329	5	394	HLA-DRB1,HLA-DRB5,TREM2,ITGB2,IL6
GO: Biological Process	GO:0048545	response to steroid hormone		0.0022	1	0.008833	0.0748	5	396	SPP1,FOS,CCN2,IL6,ZFP36
GO: Biological Process	GO:0006809	nitric oxide biosynthetic process		0.00225	1	0.008905	0.07542	3	112	HBB,ITGB2,IL6
GO: Biological Process	GO:0019725	cellular homeostasis		0.002252	1	0.008905	0.07542	8	1021	S100A9,SPP1,HLA-DRB1,HLA-DRB5,TREM2,HMOX1,CCL18,IL6
GO: Biological Process	GO:0045861	negative regulation of proteolysis		0.002298	1	0.008905	0.07542	5	400	SERPINA1,SERPINE1,MMP9,CR1,IL6
GO: Biological Process	GO:0070392	detection of lipoteichoic acid		0.002325	1	0.008905	0.07542	1	1	TREM2
GO: Biological Process	GO:2000119	negative regulation of sodium-dependent phosphate transport		0.002325	1	0.008905	0.07542	1	1	SFRP4
GO: Biological Process	GO:0002633	positive regulation of granuloma formation		0.002325	1	0.008905	0.07542	1	1	MMP9
GO: Biological Process	GO:1904246	negative regulation of polynucleotide adenylyltransferase activity		0.002325	1	0.008905	0.07542	1	1	ZFP36
GO: Biological Process	GO:1905043	positive regulation of epithelium regeneration		0.002325	1	0.008905	0.07542	1	1	SERPINE1
GO: Biological Process	GO:0012502	induction of programmed cell death		0.002325	1	0.008905	0.07542	1	1	LAPTM5
GO: Biological Process	GO:0044533	positive regulation of apoptotic process in another organism		0.002325	1	0.008905	0.07542	1	1	C3
GO: Biological Process	GO:0044532	modulation of apoptotic process in another organism		0.002325	1	0.008905	0.07542	1	1	C3
GO: Biological Process	GO:0002330	pre-B cell receptor expression		0.002325	1	0.008905	0.07542	1	1	LAPTM5
GO: Biological Process	GO:0002776	antimicrobial peptide secretion		0.002325	1	0.008905	0.07542	1	1	MMP7
GO: Biological Process	GO:0002779	antibacterial peptide secretion		0.002325	1	0.008905	0.07542	1	1	MMP7
GO: Biological Process	GO:1905808	positive regulation of synapse pruning		0.002325	1	0.008905	0.07542	1	1	TREM2
GO: Biological Process	GO:1905805	excitatory synapse pruning		0.002325	1	0.008905	0.07542	1	1	TREM2
GO: Biological Process	GO:0045960	positive regulation of complement activation, classical pathway		0.002325	1	0.008905	0.07542	1	1	TREM2
GO: Biological Process	GO:0140646	negative regulation of pre-B cell receptor expression		0.002325	1	0.008905	0.07542	1	1	LAPTM5
GO: Biological Process	GO:1901835	positive regulation of deadenylation-independent decapping of nuclear-transcribed mRNA		0.002325	1	0.008905	0.07542	1	1	ZFP36
GO: Biological Process	GO:1901834	regulation of deadenylation-independent decapping of nuclear-transcribed mRNA		0.002325	1	0.008905	0.07542	1	1	ZFP36
GO: Biological Process	GO:0045584	negative regulation of cytotoxic T cell differentiation		0.002325	1	0.008905	0.07542	1	1	LILRB4
GO: Biological Process	GO:0002435	immune complex clearance by erythrocytes		0.002325	1	0.008905	0.07542	1	1	CR1
GO: Biological Process	GO:0035491	positive regulation of leukotriene production involved in inflammatory response		0.002325	1	0.008905	0.07542	1	1	SERPINE1
GO: Biological Process	GO:0035490	regulation of leukotriene production involved in inflammatory response		0.002325	1	0.008905	0.07542	1	1	SERPINE1
GO: Biological Process	GO:1901331	positive regulation of odontoblast differentiation		0.002325	1	0.008905	0.07542	1	1	SERPINE1
GO: Biological Process	GO:0038118	C-C chemokine receptor CCR7 signaling pathway		0.002325	1	0.008905	0.07542	1	1	TREM2
GO: Biological Process	GO:1903080	regulation of C-C chemokine receptor CCR7 signaling pathway		0.002325	1	0.008905	0.07542	1	1	TREM2
GO: Biological Process	GO:1903082	positive regulation of C-C chemokine receptor CCR7 signaling pathway		0.002325	1	0.008905	0.07542	1	1	TREM2
GO: Biological Process	GO:1905291	positive regulation of CAMKK-AMPK signaling cascade		0.002325	1	0.008905	0.07542	1	1	TREM2
GO: Biological Process	GO:0034151	regulation of toll-like receptor 6 signaling pathway		0.002325	1	0.008905	0.07542	1	1	TREM2
GO: Biological Process	GO:0034150	toll-like receptor 6 signaling pathway		0.002325	1	0.008905	0.07542	1	1	TREM2
GO: Biological Process	GO:2000350	positive regulation of CD40 signaling pathway		0.002325	1	0.008905	0.07542	1	1	TREM2
GO: Biological Process	GO:1903829	positive regulation of protein localization		0.002349	1	0.008978	0.07603	6	590	TYROBP,HLA-DRB1,HLA-DRB5,TREM2,ITGB2,IL6
GO: Biological Process	GO:0050851	antigen receptor-mediated signaling pathway		0.002354	1	0.008978	0.07603	4	241	HLA-DRB1,HLA-DRB5,LAPTM5,LILRB4
GO: Biological Process	GO:0043369	CD4-positive or CD8-positive, alpha-beta T cell lineage commitment		0.002357	1	0.008978	0.07603	2	31	SOCS3,IL6
GO: Biological Process	GO:0002544	chronic inflammatory response		0.002357	1	0.008978	0.07603	2	31	S100A9,MMP9
GO: Biological Process	GO:0002637	regulation of immunoglobulin production		0.002485	1	0.009454	0.08006	3	116	CR1,IL6,LILRB4
GO: Biological Process	GO:0071248	cellular response to metal ion		0.002499	1	0.009491	0.08038	4	245	JUNB,FOS,HMOX1,MMP9
GO: Biological Process	GO:0051346	negative regulation of hydrolase activity		0.002504	1	0.009496	0.08042	5	408	SERPINA1,SERPINE1,MMP9,CR1,IL6
GO: Biological Process	GO:1904951	positive regulation of establishment of protein localization		0.002557	1	0.009685	0.08202	5	410	HLA-DRB1,HLA-DRB5,TREM2,ITGB2,IL6
GO: Biological Process	GO:0044057	regulation of system process		0.002575	1	0.009738	0.08247	7	813	FCGR3A,FCGR3B,SPP1,CCN2,CCL18,CTSS,IL6
GO: Biological Process	GO:0019080	viral gene expression		0.002609	1	0.009854	0.08345	3	118	HMOX1,CCL18,ZFP36
GO: Biological Process	GO:0009628	response to abiotic stimulus		0.002615	1	0.009862	0.08352	10	1552	OSM,FOS,PCDH15,TREM2,CCN2,HMOX1,MMP9,CR1,HBB,CTSS
GO: Biological Process	GO:0035988	chondrocyte proliferation		0.002668	1	0.009993	0.08463	2	33	COMP,CCN2
GO: Biological Process	GO:0060669	embryonic placenta morphogenesis		0.002668	1	0.009993	0.08463	2	33	CCN1,SOCS3
GO: Biological Process	GO:2000831	regulation of steroid hormone secretion		0.002668	1	0.009993	0.08463	2	33	SPP1,IL6
GO: Biological Process	GO:1900048	positive regulation of hemostasis		0.002668	1	0.009993	0.08463	2	33	S100A9,SERPINE1
GO: Biological Process	GO:0030194	positive regulation of blood coagulation		0.002668	1	0.009993	0.08463	2	33	S100A9,SERPINE1
GO: Biological Process	GO:0001892	embryonic placenta development		0.002672	1	0.009993	0.08463	3	119	JUNB,CCN1,SOCS3
GO: Biological Process	GO:0046209	nitric oxide metabolic process		0.002736	1	0.01022	0.08654	3	120	HBB,ITGB2,IL6
GO: Biological Process	GO:0002833	positive regulation of response to biotic stimulus		0.002779	1	0.01036	0.08777	5	418	TYROBP,HLA-DRB1,HLA-DRB5,TREM2,CTSS
GO: Biological Process	GO:0097421	liver regeneration		0.002831	1	0.01053	0.08916	2	34	HMOX1,IL6
GO: Biological Process	GO:1903902	positive regulation of viral life cycle		0.002831	1	0.01053	0.08916	2	34	HLA-DRB1,HLA-DRB5
GO: Biological Process	GO:0031589	cell-substrate adhesion		0.002866	1	0.01063	0.09005	5	421	CCN1,SPP1,SERPINE1,CCN2,ITGB2
GO: Biological Process	GO:2001057	reactive nitrogen species metabolic process		0.002867	1	0.01063	0.09005	3	122	HBB,ITGB2,IL6
GO: Biological Process	GO:0051235	maintenance of location		0.002895	1	0.01072	0.09081	5	422	S100A9,TREM2,C3,CCL18,IL6
GO: Biological Process	GO:0042744	hydrogen peroxide catabolic process		0.002998	1	0.01107	0.09377	2	35	HBA1,HBB
GO: Biological Process	GO:0003417	growth plate cartilage development		0.002998	1	0.01107	0.09377	2	35	COMP,MMP9
GO: Biological Process	GO:0051248	negative regulation of protein metabolic process		0.003114	1	0.01148	0.09726	9	1326	SERPINA1,SOCS3,SERPINE1,TREM2,MMP9,CR1,IL6,ZFP36,LILRB4
GO: Biological Process	GO:0048878	chemical homeostasis		0.003145	1	0.01158	0.09806	9	1328	S100A9,SFRP4,SPP1,HLA-DRB1,HLA-DRB5,TREM2,HMOX1,CCL18,IL6
GO: Biological Process	GO:0062197	cellular response to chemical stress		0.003169	1	0.01158	0.09806	5	431	FOS,TREM2,HMOX1,MMP9,IL6
GO: Biological Process	GO:0046697	decidualization		0.00317	1	0.01158	0.09806	2	36	JUNB,SPP1
GO: Biological Process	GO:1902042	negative regulation of extrinsic apoptotic signaling pathway via death domain receptors		0.00317	1	0.01158	0.09806	2	36	SERPINE1,HMOX1
GO: Biological Process	GO:0050820	positive regulation of coagulation		0.00317	1	0.01158	0.09806	2	36	S100A9,SERPINE1
GO: Biological Process	GO:0032682	negative regulation of chemokine production		0.00317	1	0.01158	0.09806	2	36	IL6,LILRB4
GO: Biological Process	GO:0071404	cellular response to low-density lipoprotein particle stimulus		0.00317	1	0.01158	0.09806	2	36	TREM2,ITGB2
GO: Biological Process	GO:1901652	response to peptide		0.003176	1	0.01159	0.09812	6	627	SERPINA1,FOS,SOCS3,TREM2,CCN2,MMP9
GO: Biological Process	GO:0051701	biological process involved in interaction with host		0.00318	1	0.01159	0.09812	4	262	HLA-DRB1,HLA-DRB5,CR1,CXCL8
GO: Biological Process	GO:1990830	cellular response to leukemia inhibitory factor		0.003283	1	0.01194	0.1012	3	128	SPP1,SOCS3,LAPTM5
GO: Biological Process	GO:0055094	response to lipoprotein particle		0.003346	1	0.01216	0.1029	2	37	TREM2,ITGB2
GO: Biological Process	GO:1990823	response to leukemia inhibitory factor		0.003356	1	0.01218	0.1031	3	129	SPP1,SOCS3,LAPTM5
GO: Biological Process	GO:0046879	hormone secretion		0.003395	1	0.0123	0.1042	5	438	OSM,SPP1,HLA-DRB1,HLA-DRB5,IL6
GO: Biological Process	GO:0071347	cellular response to interleukin-1		0.00343	1	0.01241	0.1051	3	130	SERPINE1,CCL18,IL6
GO: Biological Process	GO:0061844	antimicrobial humoral immune response mediated by antimicrobial peptide		0.003504	1	0.01265	0.1071	3	131	S100A9,MMP7,CXCL8
GO: Biological Process	GO:0070167	regulation of biomineral tissue development		0.003504	1	0.01265	0.1071	3	131	COMP,CCN1,CCL18
GO: Biological Process	GO:0060142	regulation of syncytium formation by plasma membrane fusion		0.003526	1	0.01266	0.1072	2	38	TYROBP,TREM2
GO: Biological Process	GO:0035929	steroid hormone secretion		0.003526	1	0.01266	0.1072	2	38	SPP1,IL6
GO: Biological Process	GO:0002360	T cell lineage commitment		0.003526	1	0.01266	0.1072	2	38	SOCS3,IL6
GO: Biological Process	GO:0010575	positive regulation of vascular endothelial growth factor production		0.003526	1	0.01266	0.1072	2	38	C3,IL6
GO: Biological Process	GO:0034109	homotypic cell-cell adhesion		0.003657	1	0.01311	0.111	3	133	COMP,HBB,IL6
GO: Biological Process	GO:0009749	response to glucose		0.003683	1	0.01319	0.1117	4	273	HLA-DRB1,HLA-DRB5,TREM2,CCN2
GO: Biological Process	GO:0002092	positive regulation of receptor internalization		0.003712	1	0.01327	0.1124	2	39	SELE,SFRP4
GO: Biological Process	GO:0009746	response to hexose		0.003879	1	0.01385	0.1173	4	277	HLA-DRB1,HLA-DRB5,TREM2,CCN2
GO: Biological Process	GO:0071402	cellular response to lipoprotein particle stimulus		0.003901	1	0.01389	0.1176	2	40	TREM2,ITGB2
GO: Biological Process	GO:0038094	Fc-gamma receptor signaling pathway		0.003901	1	0.01389	0.1176	2	40	FCGR3A,FCGR3B
GO: Biological Process	GO:0009914	hormone transport		0.003992	1	0.01419	0.1202	5	455	OSM,SPP1,HLA-DRB1,HLA-DRB5,IL6
GO: Biological Process	GO:0007229	integrin-mediated signaling pathway		0.004055	1	0.01438	0.1218	3	138	TYROBP,CCN2,ITGB2
GO: Biological Process	GO:0048661	positive regulation of smooth muscle cell proliferation		0.004055	1	0.01438	0.1218	3	138	HMOX1,MMP9,IL6
GO: Biological Process	GO:0032967	positive regulation of collagen biosynthetic process		0.004095	1	0.01445	0.1223	2	41	SERPINE1,CCN2
GO: Biological Process	GO:0051385	response to mineralocorticoid		0.004095	1	0.01445	0.1223	2	41	FOS,CCN2
GO: Biological Process	GO:0050860	negative regulation of T cell receptor signaling pathway		0.004095	1	0.01445	0.1223	2	41	LAPTM5,LILRB4
GO: Biological Process	GO:0034383	low-density lipoprotein particle clearance		0.004095	1	0.01445	0.1223	2	41	TREM2,HMOX1
GO: Biological Process	GO:0055082	intracellular chemical homeostasis		0.004144	1	0.0146	0.1237	7	886	S100A9,SPP1,HLA-DRB1,HLA-DRB5,TREM2,HMOX1,CCL18
GO: Biological Process	GO:1990748	cellular detoxification		0.004222	1	0.01485	0.1258	3	140	S100A9,HBA1,HBB
GO: Biological Process	GO:0048710	regulation of astrocyte differentiation		0.004294	1	0.01509	0.1278	2	42	TREM2,IL6
GO: Biological Process	GO:0034284	response to monosaccharide		0.004345	1	0.01525	0.1291	4	286	HLA-DRB1,HLA-DRB5,TREM2,CCN2
GO: Biological Process	GO:0006887	exocytosis		0.004376	1	0.01534	0.1299	5	465	FCGR3A,FCGR3B,HMOX1,CCL18,ITGB2
GO: Biological Process	GO:1900016	negative regulation of cytokine production involved in inflammatory response		0.004496	1	0.01572	0.1331	2	43	TREM2,LILRB4
GO: Biological Process	GO:0033687	osteoblast proliferation		0.004496	1	0.01572	0.1331	2	43	JUNB,CCN1
GO: Biological Process	GO:0010631	epithelial cell migration		0.004619	1	0.01578	0.1336	5	471	S100A9,SERPINE1,HMOX1,MMP9,ITGB2
GO: Biological Process	GO:0002222	stimulatory killer cell immunoglobulin-like receptor signaling pathway		0.004644	1	0.01578	0.1336	1	2	TYROBP
GO: Biological Process	GO:1990646	cellular response to prolactin		0.004644	1	0.01578	0.1336	1	2	FOS
GO: Biological Process	GO:0032499	detection of peptidoglycan		0.004644	1	0.01578	0.1336	1	2	TREM2
GO: Biological Process	GO:1902913	positive regulation of neuroepithelial cell differentiation		0.004644	1	0.01578	0.1336	1	2	SERPINE1
GO: Biological Process	GO:0002384	hepatic immune response		0.004644	1	0.01578	0.1336	1	2	IL6
GO: Biological Process	GO:2000098	negative regulation of smooth muscle cell-matrix adhesion		0.004644	1	0.01578	0.1336	1	2	SERPINE1
GO: Biological Process	GO:1904245	regulation of polynucleotide adenylyltransferase activity		0.004644	1	0.01578	0.1336	1	2	ZFP36
GO: Biological Process	GO:0006788	heme oxidation		0.004644	1	0.01578	0.1336	1	2	HMOX1
GO: Biological Process	GO:0035606	peptidyl-cysteine S-trans-nitrosylation		0.004644	1	0.01578	0.1336	1	2	S100A9
GO: Biological Process	GO:0110090	positive regulation of hippocampal neuron apoptotic process		0.004644	1	0.01578	0.1336	1	2	TYROBP
GO: Biological Process	GO:1901980	positive regulation of inward rectifier potassium channel activity		0.004644	1	0.01578	0.1336	1	2	TREM2
GO: Biological Process	GO:0002041	intussusceptive angiogenesis		0.004644	1	0.01578	0.1336	1	2	CCN1
GO: Biological Process	GO:0048685	negative regulation of collateral sprouting of intact axon in response to injury		0.004644	1	0.01578	0.1336	1	2	SPP1
GO: Biological Process	GO:0071460	cellular response to cell-matrix adhesion		0.004644	1	0.01578	0.1336	1	2	MMP9
GO: Biological Process	GO:1901076	positive regulation of engulfment of apoptotic cell		0.004644	1	0.01578	0.1336	1	2	TREM2
GO: Biological Process	GO:0032745	positive regulation of interleukin-21 production		0.004644	1	0.01578	0.1336	1	2	IL6
GO: Biological Process	GO:0001971	negative regulation of activation of membrane attack complex		0.004644	1	0.01578	0.1336	1	2	CR1
GO: Biological Process	GO:0014806	smooth muscle hyperplasia		0.004644	1	0.01578	0.1336	1	2	HMOX1
GO: Biological Process	GO:0050973	detection of mechanical stimulus involved in equilibrioception		0.004644	1	0.01578	0.1336	1	2	PCDH15
GO: Biological Process	GO:0002588	positive regulation of antigen processing and presentation of peptide antigen via MHC class II		0.004644	1	0.01578	0.1336	1	2	TREM2
GO: Biological Process	GO:0002582	positive regulation of antigen processing and presentation of peptide or polysaccharide antigen via MHC class II		0.004644	1	0.01578	0.1336	1	2	TREM2
GO: Biological Process	GO:0007492	endoderm development		0.004656	1	0.0158	0.1338	3	145	CCN2,MMP9,ITGB2
GO: Biological Process	GO:0010714	positive regulation of collagen metabolic process		0.004704	1	0.01592	0.1348	2	44	SERPINE1,CCN2
GO: Biological Process	GO:0140467	integrated stress response signaling		0.004704	1	0.01592	0.1348	2	44	JUNB,FOS
GO: Biological Process	GO:0051897	positive regulation of phosphatidylinositol 3-kinase/protein kinase B signal transduction		0.004837	1	0.01635	0.1385	3	147	OSM,CCL18,IL6
GO: Biological Process	GO:0090132	epithelium migration		0.004872	1	0.01645	0.1393	5	477	S100A9,SERPINE1,HMOX1,MMP9,ITGB2
GO: Biological Process	GO:0030224	monocyte differentiation		0.004915	1	0.01655	0.1402	2	45	HLA-DRB1,HLA-DRB5
GO: Biological Process	GO:0003416	endochondral bone growth		0.004915	1	0.01655	0.1402	2	45	COMP,MMP9
GO: Biological Process	GO:0002791	regulation of peptide secretion		0.004964	1	0.0167	0.1414	4	297	S100A9,HLA-DRB1,HLA-DRB5,IL6
GO: Biological Process	GO:0050764	regulation of phagocytosis		0.005022	1	0.01687	0.1429	3	149	TREM2,C3,ITGB2
GO: Biological Process	GO:0090087	regulation of peptide transport		0.005082	1	0.01705	0.1444	4	299	S100A9,HLA-DRB1,HLA-DRB5,IL6
GO: Biological Process	GO:0042886	amide transport		0.005089	1	0.01705	0.1444	5	482	S100A9,HLA-DRB1,HLA-DRB5,MMP7,IL6
GO: Biological Process	GO:0002724	regulation of T cell cytokine production		0.005131	1	0.01713	0.1451	2	46	IL6,LILRB4
GO: Biological Process	GO:0002719	negative regulation of cytokine production involved in immune response		0.005131	1	0.01713	0.1451	2	46	HMOX1,LILRB4
GO: Biological Process	GO:0045577	regulation of B cell differentiation		0.005131	1	0.01713	0.1451	2	46	CR1,LILRB4
GO: Biological Process	GO:0051403	stress-activated MAPK cascade		0.005203	1	0.01733	0.1468	4	301	SFRP4,TREM2,CCN2,ZFP36
GO: Biological Process	GO:0060349	bone morphogenesis		0.005212	1	0.01733	0.1468	3	151	SFRP4,COMP,MMP9
GO: Biological Process	GO:0097237	cellular response to toxic substance		0.005212	1	0.01733	0.1468	3	151	S100A9,HBA1,HBB
GO: Biological Process	GO:0060348	bone development		0.005264	1	0.01748	0.1481	4	302	TYROBP,SFRP4,COMP,MMP9
GO: Biological Process	GO:0090130	tissue migration		0.005314	1	0.01763	0.1493	5	487	S100A9,SERPINE1,HMOX1,MMP9,ITGB2
GO: Biological Process	GO:1902036	regulation of hematopoietic stem cell differentiation		0.005351	1	0.01773	0.1502	2	47	OSM,ZFP36
GO: Biological Process	GO:0001780	neutrophil homeostasis		0.005575	1	0.01832	0.1551	2	48	IL6,LILRB4
GO: Biological Process	GO:0033006	regulation of mast cell activation involved in immune response		0.005575	1	0.01832	0.1551	2	48	HMOX1,LILRB4
GO: Biological Process	GO:0001893	maternal placenta development		0.005575	1	0.01832	0.1551	2	48	JUNB,SPP1
GO: Biological Process	GO:0002323	natural killer cell activation involved in immune response		0.005575	1	0.01832	0.1551	2	48	FCGR3A,FCGR3B
GO: Biological Process	GO:0032733	positive regulation of interleukin-10 production		0.005575	1	0.01832	0.1551	2	48	TREM2,IL6
GO: Biological Process	GO:0032673	regulation of interleukin-4 production		0.005575	1	0.01832	0.1551	2	48	HLA-DRB1,HLA-DRB5
GO: Biological Process	GO:0043368	positive T cell selection		0.005575	1	0.01832	0.1551	2	48	SOCS3,IL6
GO: Biological Process	GO:0043270	positive regulation of monoatomic ion transport		0.005639	1	0.0185	0.1567	4	308	SERPINE1,TREM2,CCL18,CTSS
GO: Biological Process	GO:0014013	regulation of gliogenesis		0.005704	1	0.01869	0.1583	3	156	TREM2,MMP9,IL6
GO: Biological Process	GO:0002244	hematopoietic progenitor cell differentiation		0.005768	1	0.01888	0.1599	4	310	OSM,FOS,IL6,ZFP36
GO: Biological Process	GO:0002837	regulation of immune response to tumor cell		0.005804	1	0.01897	0.1607	2	49	HLA-DRB1,HLA-DRB5
GO: Biological Process	GO:0009306	protein secretion		0.005882	1	0.0192	0.1626	5	499	COMP,HLA-DRB1,HLA-DRB5,TREM2,IL6
GO: Biological Process	GO:0031098	stress-activated protein kinase signaling cascade		0.005966	1	0.01945	0.1648	4	313	SFRP4,TREM2,CCN2,ZFP36
GO: Biological Process	GO:0035592	establishment of protein localization to extracellular region		0.00598	1	0.01948	0.165	5	501	COMP,HLA-DRB1,HLA-DRB5,TREM2,IL6
GO: Biological Process	GO:0048679	regulation of axon regeneration		0.006037	1	0.01959	0.1659	2	50	SPP1,SOCS3
GO: Biological Process	GO:0032691	negative regulation of interleukin-1 beta production		0.006037	1	0.01959	0.1659	2	50	TREM2,LILRB4
GO: Biological Process	GO:0006910	phagocytosis, recognition		0.006037	1	0.01959	0.1659	2	50	TREM2,C3
GO: Biological Process	GO:0061024	membrane organization		0.00608	1	0.01971	0.1669	7	951	S100A9,TREM2,C3,CR1,ITGB2,MARCO,LAPTM5
GO: Biological Process	GO:0009743	response to carbohydrate		0.006236	1	0.02019	0.171	4	317	HLA-DRB1,HLA-DRB5,TREM2,CCN2
GO: Biological Process	GO:0050858	negative regulation of antigen receptor-mediated signaling pathway		0.006274	1	0.02026	0.1716	2	51	LAPTM5,LILRB4
GO: Biological Process	GO:0035774	positive regulation of insulin secretion involved in cellular response to glucose stimulus		0.006274	1	0.02026	0.1716	2	51	HLA-DRB1,HLA-DRB5
GO: Biological Process	GO:0071692	protein localization to extracellular region		0.006335	1	0.02043	0.173	5	508	COMP,HLA-DRB1,HLA-DRB5,TREM2,IL6
GO: Biological Process	GO:0061515	myeloid cell development		0.006439	1	0.02072	0.1755	3	163	TYROBP,HBB,IL6
GO: Biological Process	GO:0002793	positive regulation of peptide secretion		0.006439	1	0.02072	0.1755	3	163	S100A9,HLA-DRB1,HLA-DRB5
GO: Biological Process	GO:0071364	cellular response to epidermal growth factor stimulus		0.006516	1	0.02092	0.1771	2	52	FOS,ZFP36
GO: Biological Process	GO:0098868	bone growth		0.006516	1	0.02092	0.1771	2	52	COMP,MMP9
GO: Biological Process	GO:0002834	regulation of response to tumor cell		0.006761	1	0.02165	0.1834	2	53	HLA-DRB1,HLA-DRB5
GO: Biological Process	GO:0042092	type 2 immune response		0.006761	1	0.02165	0.1834	2	53	IL6,LILRB4
GO: Biological Process	GO:0008360	regulation of cell shape		0.006883	1	0.02171	0.1839	3	167	CCL18,ITGB2,IL6
GO: Biological Process	GO:1902573	positive regulation of serine-type peptidase activity		0.006958	1	0.02171	0.1839	1	3	CR1
GO: Biological Process	GO:1990637	response to prolactin		0.006958	1	0.02171	0.1839	1	3	FOS
GO: Biological Process	GO:0070488	neutrophil aggregation		0.006958	1	0.02171	0.1839	1	3	S100A9
GO: Biological Process	GO:0034769	basement membrane disassembly		0.006958	1	0.02171	0.1839	1	3	CTSS
GO: Biological Process	GO:0150102	negative regulation of monocyte activation		0.006958	1	0.02171	0.1839	1	3	LILRB4
GO: Biological Process	GO:0034059	response to anoxia		0.006958	1	0.02171	0.1839	1	3	CCN2
GO: Biological Process	GO:2000363	positive regulation of prostaglandin-E synthase activity		0.006958	1	0.02171	0.1839	1	3	ITGB2
GO: Biological Process	GO:2000361	regulation of prostaglandin-E synthase activity		0.006958	1	0.02171	0.1839	1	3	ITGB2
GO: Biological Process	GO:0048683	regulation of collateral sprouting of intact axon in response to injury		0.006958	1	0.02171	0.1839	1	3	SPP1
GO: Biological Process	GO:1904582	positive regulation of intracellular mRNA localization		0.006958	1	0.02171	0.1839	1	3	ZFP36
GO: Biological Process	GO:1901074	regulation of engulfment of apoptotic cell		0.006958	1	0.02171	0.1839	1	3	TREM2
GO: Biological Process	GO:0097214	positive regulation of lysosomal membrane permeability		0.006958	1	0.02171	0.1839	1	3	LAPTM5
GO: Biological Process	GO:0032764	negative regulation of mast cell cytokine production		0.006958	1	0.02171	0.1839	1	3	HMOX1
GO: Biological Process	GO:0034418	urate biosynthetic process		0.006958	1	0.02171	0.1839	1	3	SPP1
GO: Biological Process	GO:0048673	collateral sprouting of intact axon in response to injury		0.006958	1	0.02171	0.1839	1	3	SPP1
GO: Biological Process	GO:0070101	positive regulation of chemokine-mediated signaling pathway		0.006958	1	0.02171	0.1839	1	3	TREM2
GO: Biological Process	GO:1902227	negative regulation of macrophage colony-stimulating factor signaling pathway		0.006958	1	0.02171	0.1839	1	3	TREM2
GO: Biological Process	GO:0002585	positive regulation of antigen processing and presentation of peptide antigen		0.006958	1	0.02171	0.1839	1	3	TREM2
GO: Biological Process	GO:1900005	positive regulation of serine-type endopeptidase activity		0.006958	1	0.02171	0.1839	1	3	CR1
GO: Biological Process	GO:2000309	positive regulation of tumor necrosis factor (ligand) superfamily member 11 production		0.006958	1	0.02171	0.1839	1	3	CCN1
GO: Biological Process	GO:0002540	leukotriene production involved in inflammatory response		0.006958	1	0.02171	0.1839	1	3	SERPINE1
GO: Biological Process	GO:0070570	regulation of neuron projection regeneration		0.007011	1	0.02185	0.185	2	54	SPP1,SOCS3
GO: Biological Process	GO:0030278	regulation of ossification		0.007112	1	0.02211	0.1873	3	169	COMP,CCN1,CCL18
GO: Biological Process	GO:0051384	response to glucocorticoid		0.007112	1	0.02211	0.1873	3	169	FOS,IL6,ZFP36
GO: Biological Process	GO:0030168	platelet activation		0.007228	1	0.02245	0.1901	3	170	COMP,HBB,IL6
GO: Biological Process	GO:0032633	interleukin-4 production		0.007265	1	0.02254	0.1908	2	55	HLA-DRB1,HLA-DRB5
GO: Biological Process	GO:1902041	regulation of extrinsic apoptotic signaling pathway via death domain receptors		0.007523	1	0.02328	0.1972	2	56	SERPINE1,HMOX1
GO: Biological Process	GO:0070849	response to epidermal growth factor		0.007523	1	0.02328	0.1972	2	56	FOS,ZFP36
GO: Biological Process	GO:0050830	defense response to Gram-positive bacterium		0.007583	1	0.02344	0.1985	3	173	MMP7,LYZ,IL6
GO: Biological Process	GO:0060341	regulation of cellular localization		0.007641	1	0.02359	0.1998	8	1250	TYROBP,HLA-DRB1,HLA-DRB5,TREM2,ITGB2,IL6,ZFP36,LILRB4
GO: Biological Process	GO:0009913	epidermal cell differentiation		0.00771	1	0.02378	0.2014	4	337	SFRP4,SOCS3,PCDH15,ZFP36
GO: Biological Process	GO:0051090	regulation of DNA-binding transcription factor activity		0.007722	1	0.02379	0.2015	5	533	S100A9,SFRP4,HMOX1,ITGB2,IL6
GO: Biological Process	GO:0002369	T cell cytokine production		0.007785	1	0.02387	0.2022	2	57	IL6,LILRB4
GO: Biological Process	GO:0046006	regulation of activated T cell proliferation		0.007785	1	0.02387	0.2022	2	57	LAPTM5,LILRB4
GO: Biological Process	GO:0002446	neutrophil mediated immunity		0.007785	1	0.02387	0.2022	2	57	ITGB2,IL6
GO: Biological Process	GO:0002418	immune response to tumor cell		0.007785	1	0.02387	0.2022	2	57	HLA-DRB1,HLA-DRB5
GO: Biological Process	GO:0008015	blood circulation		0.007825	1	0.02394	0.2028	6	756	JUNB,COMP,CCN2,HMOX1,HBB,OLR1
GO: Biological Process	GO:0061041	regulation of wound healing		0.007825	1	0.02394	0.2028	3	175	S100A9,TPSAB1,SERPINE1
GO: Biological Process	GO:0007178	cell surface receptor protein serine/threonine kinase signaling pathway		0.007902	1	0.02415	0.2045	5	536	SFRP4,COMP,CCN1,FOS,MMP9
GO: Biological Process	GO:0051338	regulation of transferase activity		0.008023	1	0.02449	0.2074	7	1002	CCN1,HLA-DRB1,HLA-DRB5,TREM2,IL6,ZFP36,LILRB4
GO: Biological Process	GO:0042088	T-helper 1 type immune response		0.008051	1	0.02455	0.2079	2	58	HLA-DRB1,HLA-DRB5
GO: Biological Process	GO:0033002	muscle cell proliferation		0.008193	1	0.02494	0.2112	4	343	FOS,HMOX1,MMP9,IL6
GO: Biological Process	GO:2001235	positive regulation of apoptotic signaling pathway		0.008197	1	0.02494	0.2112	3	178	S100A9,OSM,CTSS
GO: Biological Process	GO:0060964	regulation of miRNA-mediated gene silencing		0.008321	1	0.02524	0.2137	2	59	IL6,ZFP36
GO: Biological Process	GO:0060351	cartilage development involved in endochondral bone morphogenesis		0.008321	1	0.02524	0.2137	2	59	COMP,MMP9
GO: Biological Process	GO:0051092	positive regulation of NF-kappaB transcription factor activity		0.008324	1	0.02524	0.2137	3	179	S100A9,ITGB2,IL6
GO: Biological Process	GO:0043124	negative regulation of canonical NF-kappaB signal transduction		0.008595	1	0.026	0.2202	2	60	TREM2,LILRB4
GO: Biological Process	GO:0035886	vascular associated smooth muscle cell differentiation		0.008595	1	0.026	0.2202	2	60	COMP,C3
GO: Biological Process	GO:0043523	regulation of neuron apoptotic process		0.008611	1	0.02602	0.2203	4	348	TYROBP,TREM2,HMOX1,CCL18
GO: Biological Process	GO:0048872	homeostasis of number of cells		0.008779	1	0.0265	0.2244	5	550	HMOX1,HBB,IL6,ZFP36,LILRB4
GO: Biological Process	GO:0051592	response to calcium ion		0.00884	1	0.02665	0.2257	3	183	JUNB,FOS,PCDH15
GO: Biological Process	GO:1900368	regulation of post-transcriptional gene silencing by regulatory ncRNA		0.008873	1	0.02666	0.2258	2	61	IL6,ZFP36
GO: Biological Process	GO:1904645	response to amyloid-beta		0.008873	1	0.02666	0.2258	2	61	TREM2,MMP9
GO: Biological Process	GO:0030431	sleep		0.008873	1	0.02666	0.2258	2	61	FOS,IL6
GO: Biological Process	GO:0098754	detoxification		0.008972	1	0.02688	0.2276	3	184	S100A9,HBA1,HBB
GO: Biological Process	GO:0001959	regulation of cytokine-mediated signaling pathway		0.009105	1	0.02688	0.2276	3	185	TREM2,IL6,LAPTM5
GO: Biological Process	GO:0060147	regulation of post-transcriptional gene silencing		0.009156	1	0.02688	0.2276	2	62	IL6,ZFP36
GO: Biological Process	GO:0002714	positive regulation of B cell mediated immunity		0.009156	1	0.02688	0.2276	2	62	TREM2,C3
GO: Biological Process	GO:0002891	positive regulation of immunoglobulin mediated immune response		0.009156	1	0.02688	0.2276	2	62	TREM2,C3
GO: Biological Process	GO:0010518	positive regulation of phospholipase activity		0.009156	1	0.02688	0.2276	2	62	SELE,CCN1
GO: Biological Process	GO:0045671	negative regulation of osteoclast differentiation		0.009156	1	0.02688	0.2276	2	62	CCL18,LILRB4
GO: Biological Process	GO:0046596	regulation of viral entry into host cell		0.009156	1	0.02688	0.2276	2	62	HLA-DRB1,HLA-DRB5
GO: Biological Process	GO:0072535	tumor necrosis factor (ligand) superfamily member 11 production		0.009267	1	0.02688	0.2276	1	4	CCN1
GO: Biological Process	GO:1902174	positive regulation of keratinocyte apoptotic process		0.009267	1	0.02688	0.2276	1	4	SFRP4
GO: Biological Process	GO:0045728	respiratory burst after phagocytosis		0.009267	1	0.02688	0.2276	1	4	TREM2
GO: Biological Process	GO:1905581	positive regulation of low-density lipoprotein particle clearance		0.009267	1	0.02688	0.2276	1	4	TREM2
GO: Biological Process	GO:2000635	negative regulation of primary miRNA processing		0.009267	1	0.02688	0.2276	1	4	IL6
GO: Biological Process	GO:0071659	negative regulation of IP-10 production		0.009267	1	0.02688	0.2276	1	4	LILRB4
GO: Biological Process	GO:1905041	regulation of epithelium regeneration		0.009267	1	0.02688	0.2276	1	4	SERPINE1
GO: Biological Process	GO:1904151	positive regulation of microglial cell mediated cytotoxicity		0.009267	1	0.02688	0.2276	1	4	TYROBP
GO: Biological Process	GO:0002780	antibacterial peptide biosynthetic process		0.009267	1	0.02688	0.2276	1	4	MMP7
GO: Biological Process	GO:0002777	antimicrobial peptide biosynthetic process		0.009267	1	0.02688	0.2276	1	4	MMP7
GO: Biological Process	GO:0097213	regulation of lysosomal membrane permeability		0.009267	1	0.02688	0.2276	1	4	LAPTM5
GO: Biological Process	GO:0033986	response to methanol		0.009267	1	0.02688	0.2276	1	4	SERPINA1
GO: Biological Process	GO:0043315	positive regulation of neutrophil degranulation		0.009267	1	0.02688	0.2276	1	4	ITGB2
GO: Biological Process	GO:0045583	regulation of cytotoxic T cell differentiation		0.009267	1	0.02688	0.2276	1	4	LILRB4
GO: Biological Process	GO:1902685	positive regulation of receptor localization to synapse		0.009267	1	0.02688	0.2276	1	4	TYROBP
GO: Biological Process	GO:1902226	regulation of macrophage colony-stimulating factor signaling pathway		0.009267	1	0.02688	0.2276	1	4	TREM2
GO: Biological Process	GO:0002586	regulation of antigen processing and presentation of peptide antigen via MHC class II		0.009267	1	0.02688	0.2276	1	4	TREM2
GO: Biological Process	GO:1901329	regulation of odontoblast differentiation		0.009267	1	0.02688	0.2276	1	4	SERPINE1
GO: Biological Process	GO:0038165	oncostatin-M-mediated signaling pathway		0.009267	1	0.02688	0.2276	1	4	OSM
GO: Biological Process	GO:0038160	CXCL12-activated CXCR4 signaling pathway		0.009267	1	0.02688	0.2276	1	4	TREM2
GO: Biological Process	GO:0010999	regulation of eIF2 alpha phosphorylation by heme		0.009267	1	0.02688	0.2276	1	4	HBB
GO: Biological Process	GO:0035846	oviduct epithelium development		0.009267	1	0.02688	0.2276	1	4	C3
GO: Biological Process	GO:2000307	regulation of tumor necrosis factor (ligand) superfamily member 11 production		0.009267	1	0.02688	0.2276	1	4	CCN1
GO: Biological Process	GO:0002538	arachidonic acid metabolite production involved in inflammatory response		0.009267	1	0.02688	0.2276	1	4	SERPINE1
GO: Biological Process	GO:0033003	regulation of mast cell activation		0.009442	1	0.02732	0.2314	2	63	HMOX1,LILRB4
GO: Biological Process	GO:0034381	plasma lipoprotein particle clearance		0.009442	1	0.02732	0.2314	2	63	TREM2,HMOX1
GO: Biological Process	GO:0050877	nervous system process		0.009539	1	0.02758	0.2335	10	1865	COMP,FCGR3A,FCGR3B,FOS,HLA-DRA,PCDH15,TREM2,CCL18,CTSS,IL6
GO: Biological Process	GO:0060251	regulation of glial cell proliferation		0.009732	1	0.02801	0.2372	2	64	MMP9,IL6
GO: Biological Process	GO:0045058	T cell selection		0.009732	1	0.02801	0.2372	2	64	SOCS3,IL6
GO: Biological Process	GO:0014014	negative regulation of gliogenesis		0.009732	1	0.02801	0.2372	2	64	TREM2,MMP9
GO: Biological Process	GO:0038093	Fc receptor signaling pathway		0.009732	1	0.02801	0.2372	2	64	FCGR3A,FCGR3B
GO: Biological Process	GO:0032368	regulation of lipid transport		0.009929	1	0.02853	0.2416	3	191	SPP1,TREM2,IL6
GO: Biological Process	GO:0009410	response to xenobiotic stimulus		0.009933	1	0.02853	0.2416	5	567	FOS,SERPINE1,HMOX1,MMP7,MMP9
GO: Biological Process	GO:0044060	regulation of endocrine process		0.01003	1	0.02867	0.2428	2	65	SPP1,IL6
GO: Biological Process	GO:0060966	regulation of gene silencing by regulatory ncRNA		0.01003	1	0.02867	0.2428	2	65	IL6,ZFP36
GO: Biological Process	GO:0001961	positive regulation of cytokine-mediated signaling pathway		0.01003	1	0.02867	0.2428	2	65	TREM2,LAPTM5
GO: Biological Process	GO:0045604	regulation of epidermal cell differentiation		0.01003	1	0.02867	0.2428	2	65	SFRP4,ZFP36
GO: Biological Process	GO:0042593	glucose homeostasis		0.01004	1	0.02868	0.2429	4	364	HLA-DRB1,HLA-DRB5,TREM2,IL6
GO: Biological Process	GO:0046718	symbiont entry into host cell		0.01007	1	0.02871	0.2431	3	192	HLA-DRB1,HLA-DRB5,CR1
GO: Biological Process	GO:2001257	regulation of cation channel activity		0.01007	1	0.02871	0.2431	3	192	TREM2,MMP9,CTSS
GO: Biological Process	GO:0033500	carbohydrate homeostasis		0.01013	1	0.02886	0.2444	4	365	HLA-DRB1,HLA-DRB5,TREM2,IL6
GO: Biological Process	GO:0010243	response to organonitrogen compound		0.01028	1	0.02924	0.2477	8	1316	SERPINA1,FOS,SOCS3,TREM2,CCN2,MMP9,ITGB2,IL6
GO: Biological Process	GO:0140353	lipid export from cell		0.01032	1	0.02931	0.2482	2	66	SPP1,IL6
GO: Biological Process	GO:0050856	regulation of T cell receptor signaling pathway		0.01032	1	0.02931	0.2482	2	66	LAPTM5,LILRB4
GO: Biological Process	GO:0050732	negative regulation of peptidyl-tyrosine phosphorylation		0.01063	1	0.03013	0.2552	2	67	SOCS3,LILRB4
GO: Biological Process	GO:0034614	cellular response to reactive oxygen species		0.01065	1	0.03016	0.2554	3	196	FOS,MMP9,IL6
GO: Biological Process	GO:0060759	regulation of response to cytokine stimulus		0.01079	1	0.03055	0.2587	3	197	TREM2,IL6,LAPTM5
GO: Biological Process	GO:0097193	intrinsic apoptotic signaling pathway		0.01091	1	0.03084	0.2611	4	373	S100A9,TREM2,HMOX1,MMP9
GO: Biological Process	GO:0045646	regulation of erythrocyte differentiation		0.01093	1	0.03087	0.2614	2	68	HBB,ZFP36
GO: Biological Process	GO:0051216	cartilage development		0.01101	1	0.03105	0.263	4	374	COMP,CCN1,CCN2,MMP9
GO: Biological Process	GO:0050714	positive regulation of protein secretion		0.01109	1	0.03122	0.2644	3	199	HLA-DRB1,HLA-DRB5,TREM2
GO: Biological Process	GO:0071333	cellular response to glucose stimulus		0.01109	1	0.03122	0.2644	3	199	HLA-DRB1,HLA-DRB5,TREM2
GO: Biological Process	GO:0050708	regulation of protein secretion		0.01111	1	0.03123	0.2645	4	375	HLA-DRB1,HLA-DRB5,TREM2,IL6
GO: Biological Process	GO:0071331	cellular response to hexose stimulus		0.0114	1	0.03157	0.2674	3	201	HLA-DRB1,HLA-DRB5,TREM2
GO: Biological Process	GO:2000377	regulation of reactive oxygen species metabolic process		0.0114	1	0.03157	0.2674	3	201	TYROBP,ITGB2,OLR1
GO: Biological Process	GO:0050671	positive regulation of lymphocyte proliferation		0.01155	1	0.03157	0.2674	3	202	FCGR3A,FCGR3B,IL6
GO: Biological Process	GO:0035987	endodermal cell differentiation		0.01156	1	0.03157	0.2674	2	70	MMP9,ITGB2
GO: Biological Process	GO:0019755	one-carbon compound transport		0.01156	1	0.03157	0.2674	2	70	HBA1,HBB
GO: Biological Process	GO:0038066	p38MAPK cascade		0.01156	1	0.03157	0.2674	2	70	TREM2,ZFP36
GO: Biological Process	GO:0032757	positive regulation of interleukin-8 production		0.01156	1	0.03157	0.2674	2	70	SERPINE1,IL6
GO: Biological Process	GO:0060591	chondroblast differentiation		0.01157	1	0.03157	0.2674	1	5	CCN1
GO: Biological Process	GO:0061889	negative regulation of astrocyte activation		0.01157	1	0.03157	0.2674	1	5	TREM2
GO: Biological Process	GO:0071658	regulation of IP-10 production		0.01157	1	0.03157	0.2674	1	5	LILRB4
GO: Biological Process	GO:0071612	IP-10 production		0.01157	1	0.03157	0.2674	1	5	LILRB4
GO: Biological Process	GO:0002669	positive regulation of T cell anergy		0.01157	1	0.03157	0.2674	1	5	LILRB4
GO: Biological Process	GO:0006710	androgen catabolic process		0.01157	1	0.03157	0.2674	1	5	SPP1
GO: Biological Process	GO:0045065	cytotoxic T cell differentiation		0.01157	1	0.03157	0.2674	1	5	LILRB4
GO: Biological Process	GO:2000097	regulation of smooth muscle cell-matrix adhesion		0.01157	1	0.03157	0.2674	1	5	SERPINE1
GO: Biological Process	GO:1904149	regulation of microglial cell mediated cytotoxicity		0.01157	1	0.03157	0.2674	1	5	TYROBP
GO: Biological Process	GO:2001206	positive regulation of osteoclast development		0.01157	1	0.03157	0.2674	1	5	TYROBP
GO: Biological Process	GO:1904580	regulation of intracellular mRNA localization		0.01157	1	0.03157	0.2674	1	5	ZFP36
GO: Biological Process	GO:0043378	positive regulation of CD8-positive, alpha-beta T cell differentiation		0.01157	1	0.03157	0.2674	1	5	LILRB4
GO: Biological Process	GO:0045963	negative regulation of dopamine metabolic process		0.01157	1	0.03157	0.2674	1	5	ITGB2
GO: Biological Process	GO:0014805	smooth muscle adaptation		0.01157	1	0.03157	0.2674	1	5	HMOX1
GO: Biological Process	GO:0072719	cellular response to cisplatin		0.01157	1	0.03157	0.2674	1	5	HMOX1
GO: Biological Process	GO:0045113	regulation of integrin biosynthetic process		0.01157	1	0.03157	0.2674	1	5	S100A9
GO: Biological Process	GO:0002580	regulation of antigen processing and presentation of peptide or polysaccharide antigen via MHC class II		0.01157	1	0.03157	0.2674	1	5	TREM2
GO: Biological Process	GO:0038159	C-X-C chemokine receptor CXCR4 signaling pathway		0.01157	1	0.03157	0.2674	1	5	TREM2
GO: Biological Process	GO:0002913	positive regulation of lymphocyte anergy		0.01157	1	0.03157	0.2674	1	5	LILRB4
GO: Biological Process	GO:1905289	regulation of CAMKK-AMPK signaling cascade		0.01157	1	0.03157	0.2674	1	5	TREM2
GO: Biological Process	GO:0090634	microglial cell mediated cytotoxicity		0.01157	1	0.03157	0.2674	1	5	TYROBP
GO: Biological Process	GO:0061737	leukotriene signaling pathway		0.01157	1	0.03157	0.2674	1	5	RGS1
GO: Biological Process	GO:0071326	cellular response to monosaccharide stimulus		0.0117	1	0.0319	0.2702	3	203	HLA-DRB1,HLA-DRB5,TREM2
GO: Biological Process	GO:0048246	macrophage chemotaxis		0.01187	1	0.03227	0.2733	2	71	CCL18,MMP9
GO: Biological Process	GO:0010574	regulation of vascular endothelial growth factor production		0.01187	1	0.03227	0.2733	2	71	C3,IL6
GO: Biological Process	GO:0045620	negative regulation of lymphocyte differentiation		0.01187	1	0.03227	0.2733	2	71	CR1,LILRB4
GO: Biological Process	GO:0032946	positive regulation of mononuclear cell proliferation		0.01202	1	0.03262	0.2762	3	205	FCGR3A,FCGR3B,IL6
GO: Biological Process	GO:0001701	in utero embryonic development		0.01206	1	0.03269	0.2769	5	595	JUNB,SERPINA1,CCN1,SOCS3,CR1
GO: Biological Process	GO:0043123	positive regulation of canonical NF-kappaB signal transduction		0.01217	1	0.0329	0.2787	3	206	HLA-DRB1,HLA-DRB5,HMOX1
GO: Biological Process	GO:0042743	hydrogen peroxide metabolic process		0.01219	1	0.0329	0.2787	2	72	HBA1,HBB
GO: Biological Process	GO:0050850	positive regulation of calcium-mediated signaling		0.01219	1	0.0329	0.2787	2	72	TREM2,CCL18
GO: Biological Process	GO:0060760	positive regulation of response to cytokine stimulus		0.01219	1	0.0329	0.2787	2	72	TREM2,LAPTM5
GO: Biological Process	GO:0030195	negative regulation of blood coagulation		0.01219	1	0.0329	0.2787	2	72	TPSAB1,SERPINE1
GO: Biological Process	GO:0035296	regulation of tube diameter		0.01233	1	0.03321	0.2812	3	207	COMP,HBB,OLR1
GO: Biological Process	GO:0097746	blood vessel diameter maintenance		0.01233	1	0.03321	0.2812	3	207	COMP,HBB,OLR1
GO: Biological Process	GO:0010001	glial cell differentiation		0.01246	1	0.03352	0.2839	4	388	S100A9,TREM2,C1QA,IL6
GO: Biological Process	GO:0035150	regulation of tube size		0.01249	1	0.03357	0.2843	3	208	COMP,HBB,OLR1
GO: Biological Process	GO:0032692	negative regulation of interleukin-1 production		0.01252	1	0.03358	0.2844	2	73	TREM2,LILRB4
GO: Biological Process	GO:0032873	negative regulation of stress-activated MAPK cascade		0.01252	1	0.03358	0.2844	2	73	SFRP4,TREM2
GO: Biological Process	GO:0001501	skeletal system development		0.01274	1	0.03414	0.2892	6	840	TYROBP,SFRP4,COMP,CCN1,CCN2,MMP9
GO: Biological Process	GO:0007259	cell surface receptor signaling pathway via JAK-STAT		0.01282	1	0.03431	0.2905	3	210	OSM,SOCS3,IL6
GO: Biological Process	GO:0070303	negative regulation of stress-activated protein kinase signaling cascade		0.01285	1	0.03432	0.2907	2	74	SFRP4,TREM2
GO: Biological Process	GO:0042531	positive regulation of tyrosine phosphorylation of STAT protein		0.01285	1	0.03432	0.2907	2	74	OSM,IL6
GO: Biological Process	GO:0003013	circulatory system process		0.01288	1	0.03438	0.2911	6	842	JUNB,COMP,CCN2,HMOX1,HBB,OLR1
GO: Biological Process	GO:0090303	positive regulation of wound healing		0.01318	1	0.03507	0.297	2	75	S100A9,SERPINE1
GO: Biological Process	GO:0010573	vascular endothelial growth factor production		0.01318	1	0.03507	0.297	2	75	C3,IL6
GO: Biological Process	GO:0030199	collagen fibril organization		0.01318	1	0.03507	0.297	2	75	COMP,MMP9
GO: Biological Process	GO:0010634	positive regulation of epithelial cell migration		0.01348	1	0.03579	0.3031	3	214	SERPINE1,HMOX1,MMP9
GO: Biological Process	GO:0061082	myeloid leukocyte cytokine production		0.01352	1	0.03579	0.3031	2	76	HMOX1,LAPTM5
GO: Biological Process	GO:0031663	lipopolysaccharide-mediated signaling pathway		0.01352	1	0.03579	0.3031	2	76	TREM2,CCL18
GO: Biological Process	GO:0050819	negative regulation of coagulation		0.01352	1	0.03579	0.3031	2	76	TPSAB1,SERPINE1
GO: Biological Process	GO:0045682	regulation of epidermis development		0.01352	1	0.03579	0.3031	2	76	SFRP4,ZFP36
GO: Biological Process	GO:0043549	regulation of kinase activity		0.01374	1	0.0359	0.304	6	854	CCN1,HLA-DRB1,HLA-DRB5,TREM2,IL6,LILRB4
GO: Biological Process	GO:0002279	mast cell activation involved in immune response		0.01386	1	0.0359	0.304	2	77	HMOX1,LILRB4
GO: Biological Process	GO:0060193	positive regulation of lipase activity		0.01386	1	0.0359	0.304	2	77	SELE,CCN1
GO: Biological Process	GO:0048524	positive regulation of viral process		0.01386	1	0.0359	0.304	2	77	HLA-DRB1,HLA-DRB5
GO: Biological Process	GO:0010517	regulation of phospholipase activity		0.01386	1	0.0359	0.304	2	77	SELE,CCN1
GO: Biological Process	GO:2000118	regulation of sodium-dependent phosphate transport		0.01387	1	0.0359	0.304	1	6	SFRP4
GO: Biological Process	GO:0061470	T follicular helper cell differentiation		0.01387	1	0.0359	0.304	1	6	IL6
GO: Biological Process	GO:0032911	negative regulation of transforming growth factor beta1 production		0.01387	1	0.0359	0.304	1	6	TYROBP
GO: Biological Process	GO:2000634	regulation of primary miRNA processing		0.01387	1	0.0359	0.304	1	6	IL6
GO: Biological Process	GO:0032497	detection of lipopolysaccharide		0.01387	1	0.0359	0.304	1	6	TREM2
GO: Biological Process	GO:0002678	positive regulation of chronic inflammatory response		0.01387	1	0.0359	0.304	1	6	MMP9
GO: Biological Process	GO:2000697	negative regulation of epithelial cell differentiation involved in kidney development		0.01387	1	0.0359	0.304	1	6	MMP9
GO: Biological Process	GO:1904669	ATP export		0.01387	1	0.0359	0.304	1	6	CR1
GO: Biological Process	GO:0045914	negative regulation of catecholamine metabolic process		0.01387	1	0.0359	0.304	1	6	ITGB2
GO: Biological Process	GO:1990079	cartilage homeostasis		0.01387	1	0.0359	0.304	1	6	COMP
GO: Biological Process	GO:0010891	negative regulation of sequestering of triglyceride		0.01387	1	0.0359	0.304	1	6	TREM2
GO: Biological Process	GO:0045112	integrin biosynthetic process		0.01387	1	0.0359	0.304	1	6	S100A9
GO: Biological Process	GO:1903972	regulation of cellular response to macrophage colony-stimulating factor stimulus		0.01387	1	0.0359	0.304	1	6	TREM2
GO: Biological Process	GO:1903969	regulation of response to macrophage colony-stimulating factor		0.01387	1	0.0359	0.304	1	6	TREM2
GO: Biological Process	GO:0060066	oviduct development		0.01387	1	0.0359	0.304	1	6	C3
GO: Biological Process	GO:0014900	muscle hyperplasia		0.01387	1	0.0359	0.304	1	6	HMOX1
GO: Biological Process	GO:0031087	deadenylation-independent decapping of nuclear-transcribed mRNA		0.01387	1	0.0359	0.304	1	6	ZFP36
GO: Biological Process	GO:0001661	conditioned taste aversion		0.01387	1	0.0359	0.304	1	6	FOS
GO: Biological Process	GO:0051402	neuron apoptotic process		0.01403	1	0.03629	0.3074	4	402	TYROBP,TREM2,HMOX1,CCL18
GO: Biological Process	GO:0071322	cellular response to carbohydrate stimulus		0.01416	1	0.03659	0.3099	3	218	HLA-DRB1,HLA-DRB5,TREM2
GO: Biological Process	GO:1902893	regulation of miRNA transcription		0.0142	1	0.03666	0.3104	2	78	FOS,LILRB4
GO: Biological Process	GO:2001242	regulation of intrinsic apoptotic signaling pathway		0.01434	1	0.03697	0.3131	3	219	S100A9,TREM2,MMP9
GO: Biological Process	GO:0032880	regulation of protein localization		0.01438	1	0.03704	0.3137	7	1122	TYROBP,HLA-DRB1,HLA-DRB5,TREM2,ITGB2,IL6,LILRB4
GO: Biological Process	GO:0060135	maternal process involved in female pregnancy		0.01455	1	0.03734	0.3162	2	79	JUNB,SPP1
GO: Biological Process	GO:1905953	negative regulation of lipid localization		0.01455	1	0.03734	0.3162	2	79	TREM2,IL6
GO: Biological Process	GO:0042551	neuron maturation		0.01455	1	0.03734	0.3162	2	79	C1QA,C3
GO: Biological Process	GO:0061614	miRNA transcription		0.01455	1	0.03734	0.3162	2	79	FOS,LILRB4
GO: Biological Process	GO:0080135	regulation of cellular response to stress		0.01478	1	0.0379	0.321	6	868	SFRP4,SPP1,SOCS3,TREM2,CCN2,HBB
GO: Biological Process	GO:0097696	cell surface receptor signaling pathway via STAT		0.01486	1	0.03804	0.3221	3	222	OSM,SOCS3,IL6
GO: Biological Process	GO:0001678	intracellular glucose homeostasis		0.01486	1	0.03804	0.3221	3	222	HLA-DRB1,HLA-DRB5,TREM2
GO: Biological Process	GO:0060216	definitive hemopoiesis		0.0149	1	0.03809	0.3226	2	80	CCN2,ITGB2
GO: Biological Process	GO:1901698	response to nitrogen compound		0.01497	1	0.03825	0.3239	8	1407	SERPINA1,FOS,SOCS3,TREM2,CCN2,MMP9,ITGB2,IL6
GO: Biological Process	GO:0050731	positive regulation of peptidyl-tyrosine phosphorylation		0.01504	1	0.03835	0.3247	3	223	OSM,TREM2,IL6
GO: Biological Process	GO:0070665	positive regulation of leukocyte proliferation		0.01504	1	0.03835	0.3247	3	223	FCGR3A,FCGR3B,IL6
GO: Biological Process	GO:0060986	endocrine hormone secretion		0.01526	1	0.03885	0.329	2	81	SPP1,IL6
GO: Biological Process	GO:1901224	positive regulation of non-canonical NF-kappaB signal transduction		0.01561	1	0.03965	0.3358	2	82	TREM2,LAPTM5
GO: Biological Process	GO:0030851	granulocyte differentiation		0.01561	1	0.03965	0.3358	2	82	C1QC,IL6
GO: Biological Process	GO:0001945	lymph vessel development		0.01561	1	0.03965	0.3358	2	82	SELE,JUNB
GO: Biological Process	GO:0043300	regulation of leukocyte degranulation		0.01598	1	0.0402	0.3404	2	83	HMOX1,ITGB2
GO: Biological Process	GO:1902565	positive regulation of neutrophil activation		0.01616	1	0.0402	0.3404	1	7	ITGB2
GO: Biological Process	GO:0070318	positive regulation of G0 to G1 transition		0.01616	1	0.0402	0.3404	1	7	CCN2
GO: Biological Process	GO:0002631	regulation of granuloma formation		0.01616	1	0.0402	0.3404	1	7	MMP9
GO: Biological Process	GO:2000660	negative regulation of interleukin-1-mediated signaling pathway		0.01616	1	0.0402	0.3404	1	7	IL6
GO: Biological Process	GO:2000676	positive regulation of type B pancreatic cell apoptotic process		0.01616	1	0.0402	0.3404	1	7	IL6
GO: Biological Process	GO:0003278	apoptotic process involved in heart morphogenesis		0.01616	1	0.0402	0.3404	1	7	CCN1
GO: Biological Process	GO:1904141	positive regulation of microglial cell migration		0.01616	1	0.0402	0.3404	1	7	TREM2
GO: Biological Process	GO:0035677	posterior lateral line neuromast hair cell development		0.01616	1	0.0402	0.3404	1	7	SOCS3
GO: Biological Process	GO:0060664	epithelial cell proliferation involved in salivary gland morphogenesis		0.01616	1	0.0402	0.3404	1	7	IL6
GO: Biological Process	GO:2000535	regulation of entry of bacterium into host cell		0.01616	1	0.0402	0.3404	1	7	CXCL8
GO: Biological Process	GO:0010983	positive regulation of high-density lipoprotein particle clearance		0.01616	1	0.0402	0.3404	1	7	TREM2
GO: Biological Process	GO:0032665	regulation of interleukin-21 production		0.01616	1	0.0402	0.3404	1	7	IL6
GO: Biological Process	GO:0090154	positive regulation of sphingolipid biosynthetic process		0.01616	1	0.0402	0.3404	1	7	CCN1
GO: Biological Process	GO:0002583	regulation of antigen processing and presentation of peptide antigen		0.01616	1	0.0402	0.3404	1	7	TREM2
GO: Biological Process	GO:0061302	smooth muscle cell-matrix adhesion		0.01616	1	0.0402	0.3404	1	7	SERPINE1
GO: Biological Process	GO:0038146	chemokine (C-X-C motif) ligand 12 signaling pathway		0.01616	1	0.0402	0.3404	1	7	TREM2
GO: Biological Process	GO:0038145	macrophage colony-stimulating factor signaling pathway		0.01616	1	0.0402	0.3404	1	7	TREM2
GO: Biological Process	GO:0031086	nuclear-transcribed mRNA catabolic process, deadenylation-independent decay		0.01616	1	0.0402	0.3404	1	7	ZFP36
GO: Biological Process	GO:2000304	positive regulation of ceramide biosynthetic process		0.01616	1	0.0402	0.3404	1	7	CCN1
GO: Biological Process	GO:0034136	negative regulation of toll-like receptor 2 signaling pathway		0.01616	1	0.0402	0.3404	1	7	TREM2
GO: Biological Process	GO:2000348	regulation of CD40 signaling pathway		0.01616	1	0.0402	0.3404	1	7	TREM2
GO: Biological Process	GO:0050808	synapse organization		0.01628	1	0.04042	0.3423	5	642	TREM2,C1QA,C1QB,C1QC,C3
GO: Biological Process	GO:0009887	animal organ morphogenesis		0.0163	1	0.04042	0.3423	9	1720	SFRP4,COMP,CCN1,SOCS3,SERPINE1,PCDH15,CCN2,MMP9,IL6
GO: Biological Process	GO:0048660	regulation of smooth muscle cell proliferation		0.01633	1	0.04042	0.3423	3	230	HMOX1,MMP9,IL6
GO: Biological Process	GO:0030858	positive regulation of epithelial cell differentiation		0.01634	1	0.04042	0.3423	2	84	SFRP4,SERPINE1
GO: Biological Process	GO:1901532	regulation of hematopoietic progenitor cell differentiation		0.01634	1	0.04042	0.3423	2	84	OSM,ZFP36
GO: Biological Process	GO:2001259	positive regulation of cation channel activity		0.01634	1	0.04042	0.3423	2	84	TREM2,CTSS
GO: Biological Process	GO:0071674	mononuclear cell migration		0.0167	1	0.04124	0.3493	3	232	SERPINE1,CCL18,IL6
GO: Biological Process	GO:0043409	negative regulation of MAPK cascade		0.0167	1	0.04124	0.3493	3	232	SFRP4,TREM2,LILRB4
GO: Biological Process	GO:0031331	positive regulation of cellular catabolic process		0.01688	1	0.04164	0.3526	4	425	HMOX1,IL6,ZFP36,LAPTM5
GO: Biological Process	GO:0051896	regulation of phosphatidylinositol 3-kinase/protein kinase B signal transduction		0.01689	1	0.04164	0.3526	3	233	OSM,CCL18,IL6
GO: Biological Process	GO:0008347	glial cell migration		0.01708	1	0.04206	0.3562	2	86	TREM2,CCL18
GO: Biological Process	GO:0071677	positive regulation of mononuclear cell migration		0.01784	1	0.0438	0.371	2	88	SERPINE1,CCL18
GO: Biological Process	GO:1904036	negative regulation of epithelial cell apoptotic process		0.01784	1	0.0438	0.371	2	88	SERPINE1,HMOX1
GO: Biological Process	GO:0045123	cellular extravasation		0.01784	1	0.0438	0.371	2	88	SELE,ITGB2
GO: Biological Process	GO:0009896	positive regulation of catabolic process		0.01803	1	0.04423	0.3745	5	659	TREM2,HMOX1,IL6,ZFP36,LAPTM5
GO: Biological Process	GO:0050796	regulation of insulin secretion		0.01806	1	0.04428	0.375	3	239	HLA-DRB1,HLA-DRB5,IL6
GO: Biological Process	GO:0050854	regulation of antigen receptor-mediated signaling pathway		0.01822	1	0.0444	0.376	2	89	LAPTM5,LILRB4
GO: Biological Process	GO:0014823	response to activity		0.01822	1	0.0444	0.376	2	89	FOS,IL6
GO: Biological Process	GO:0045669	positive regulation of osteoblast differentiation		0.01822	1	0.0444	0.376	2	89	CCN1,IL6
GO: Biological Process	GO:1902512	positive regulation of apoptotic DNA fragmentation		0.01845	1	0.0444	0.376	1	8	IL6
GO: Biological Process	GO:0071224	cellular response to peptidoglycan		0.01845	1	0.0444	0.376	1	8	TREM2
GO: Biological Process	GO:0061044	negative regulation of vascular wound healing		0.01845	1	0.0444	0.376	1	8	SERPINE1
GO: Biological Process	GO:1900223	positive regulation of amyloid-beta clearance		0.01845	1	0.0444	0.376	1	8	TREM2
GO: Biological Process	GO:0150094	amyloid-beta clearance by cellular catabolic process		0.01845	1	0.0444	0.376	1	8	TREM2
GO: Biological Process	GO:0032625	interleukin-21 production		0.01845	1	0.0444	0.376	1	8	IL6
GO: Biological Process	GO:0010757	negative regulation of plasminogen activation		0.01845	1	0.0444	0.376	1	8	SERPINE1
GO: Biological Process	GO:1904139	regulation of microglial cell migration		0.01845	1	0.0444	0.376	1	8	TREM2
GO: Biological Process	GO:1903660	negative regulation of complement-dependent cytotoxicity		0.01845	1	0.0444	0.376	1	8	CR1
GO: Biological Process	GO:1905806	regulation of synapse pruning		0.01845	1	0.0444	0.376	1	8	TREM2
GO: Biological Process	GO:2001268	negative regulation of cysteine-type endopeptidase activity involved in apoptotic signaling pathway		0.01845	1	0.0444	0.376	1	8	MMP9
GO: Biological Process	GO:0043376	regulation of CD8-positive, alpha-beta T cell differentiation		0.01845	1	0.0444	0.376	1	8	LILRB4
GO: Biological Process	GO:0097187	dentinogenesis		0.01845	1	0.0444	0.376	1	8	SERPINE1
GO: Biological Process	GO:0072718	response to cisplatin		0.01845	1	0.0444	0.376	1	8	HMOX1
GO: Biological Process	GO:0045630	positive regulation of T-helper 2 cell differentiation		0.01845	1	0.0444	0.376	1	8	IL6
GO: Biological Process	GO:0035425	autocrine signaling		0.01845	1	0.0444	0.376	1	8	S100A9
GO: Biological Process	GO:0034248	regulation of amide metabolic process		0.01846	1	0.0444	0.376	5	663	S100A9,CCN1,HBB,IL6,ZFP36
GO: Biological Process	GO:0048659	smooth muscle cell proliferation		0.01846	1	0.0444	0.376	3	241	HMOX1,MMP9,IL6
GO: Biological Process	GO:0009266	response to temperature stimulus		0.01887	1	0.04533	0.3839	3	243	OSM,FOS,HMOX1
GO: Biological Process	GO:0043154	negative regulation of cysteine-type endopeptidase activity involved in apoptotic process		0.019	1	0.04548	0.3852	2	91	MMP9,IL6
GO: Biological Process	GO:0140253	cell-cell fusion		0.019	1	0.04548	0.3852	2	91	TYROBP,TREM2
GO: Biological Process	GO:0033627	cell adhesion mediated by integrin		0.019	1	0.04548	0.3852	2	91	SERPINE1,ITGB2
GO: Biological Process	GO:0000768	syncytium formation by plasma membrane fusion		0.019	1	0.04548	0.3852	2	91	TYROBP,TREM2
GO: Biological Process	GO:0007193	adenylate cyclase-inhibiting G protein-coupled receptor signaling pathway		0.01939	1	0.04634	0.3925	2	92	RGS1,MARCO
GO: Biological Process	GO:0002090	regulation of receptor internalization		0.01939	1	0.04634	0.3925	2	92	SELE,SFRP4
GO: Biological Process	GO:0001706	endoderm formation		0.01979	1	0.04721	0.3998	2	93	MMP9,ITGB2
GO: Biological Process	GO:0006919	activation of cysteine-type endopeptidase activity involved in apoptotic process		0.01979	1	0.04721	0.3998	2	93	S100A9,LAPTM5
GO: Biological Process	GO:1903531	negative regulation of secretion by cell		0.0199	1	0.04743	0.4017	3	248	OSM,HMOX1,IL6
GO: Biological Process	GO:0031503	protein-containing complex localization		0.02011	1	0.04783	0.405	3	249	TYROBP,FCGR3A,FCGR3B
GO: Biological Process	GO:0032872	regulation of stress-activated MAPK cascade		0.02011	1	0.04783	0.405	3	249	SFRP4,TREM2,CCN2
GO: Biological Process	GO:0098771	inorganic ion homeostasis		0.02012	1	0.04783	0.405	5	678	S100A9,SFRP4,SPP1,HMOX1,CCL18
GO: Biological Process	GO:0031103	axon regeneration		0.02019	1	0.04786	0.4054	2	94	SPP1,SOCS3
GO: Biological Process	GO:2000628	regulation of miRNA metabolic process		0.02019	1	0.04786	0.4054	2	94	FOS,LILRB4
GO: Biological Process	GO:0008625	extrinsic apoptotic signaling pathway via death domain receptors		0.02019	1	0.04786	0.4054	2	94	SERPINE1,HMOX1
GO: Biological Process	GO:0048705	skeletal system morphogenesis		0.02036	1	0.04796	0.4061	4	450	SFRP4,COMP,CCN2,MMP9
GO: Biological Process	GO:0030509	BMP signaling pathway		0.02054	1	0.04796	0.4061	3	251	SFRP4,COMP,CCN1
GO: Biological Process	GO:0002220	innate immune response activating cell surface receptor signaling pathway		0.0206	1	0.04796	0.4061	2	95	TYROBP,TREM2
GO: Biological Process	GO:0007566	embryo implantation		0.0206	1	0.04796	0.4061	2	95	SPP1,MMP9
GO: Biological Process	GO:0061178	regulation of insulin secretion involved in cellular response to glucose stimulus		0.0206	1	0.04796	0.4061	2	95	HLA-DRB1,HLA-DRB5
GO: Biological Process	GO:0060350	endochondral bone morphogenesis		0.0206	1	0.04796	0.4061	2	95	COMP,MMP9
GO: Biological Process	GO:0006949	syncytium formation		0.0206	1	0.04796	0.4061	2	95	TYROBP,TREM2
GO: Biological Process	GO:0071640	regulation of macrophage inflammatory protein 1 alpha production		0.02073	1	0.04796	0.4061	1	9	TREM2
GO: Biological Process	GO:2000646	positive regulation of receptor catabolic process		0.02073	1	0.04796	0.4061	1	9	LAPTM5
GO: Biological Process	GO:0034224	cellular response to zinc ion starvation		0.02073	1	0.04796	0.4061	1	9	FOS
GO: Biological Process	GO:1904628	cellular response to phorbol 13-acetate 12-myristate		0.02073	1	0.04796	0.4061	1	9	FOS
GO: Biological Process	GO:1904627	response to phorbol 13-acetate 12-myristate		0.02073	1	0.04796	0.4061	1	9	FOS
GO: Biological Process	GO:1903753	negative regulation of p38MAPK cascade		0.02073	1	0.04796	0.4061	1	9	TREM2
GO: Biological Process	GO:0032119	sequestering of zinc ion		0.02073	1	0.04796	0.4061	1	9	S100A9
GO: Biological Process	GO:2000524	negative regulation of T cell costimulation		0.02073	1	0.04796	0.4061	1	9	LILRB4
GO: Biological Process	GO:1901979	regulation of inward rectifier potassium channel activity		0.02073	1	0.04796	0.4061	1	9	TREM2
GO: Biological Process	GO:0061518	microglial cell proliferation		0.02073	1	0.04796	0.4061	1	9	TREM2
GO: Biological Process	GO:0002314	germinal center B cell differentiation		0.02073	1	0.04796	0.4061	1	9	IL6
GO: Biological Process	GO:1903626	positive regulation of DNA catabolic process		0.02073	1	0.04796	0.4061	1	9	IL6
GO: Biological Process	GO:0120127	response to zinc ion starvation		0.02073	1	0.04796	0.4061	1	9	FOS
GO: Biological Process	GO:0010912	positive regulation of isomerase activity		0.02073	1	0.04796	0.4061	1	9	ITGB2
GO: Biological Process	GO:0010911	regulation of isomerase activity		0.02073	1	0.04796	0.4061	1	9	ITGB2
GO: Biological Process	GO:0032763	regulation of mast cell cytokine production		0.02073	1	0.04796	0.4061	1	9	HMOX1
GO: Biological Process	GO:0043313	regulation of neutrophil degranulation		0.02073	1	0.04796	0.4061	1	9	ITGB2
GO: Biological Process	GO:0043305	negative regulation of mast cell degranulation		0.02073	1	0.04796	0.4061	1	9	HMOX1
GO: Biological Process	GO:0002432	granuloma formation		0.02073	1	0.04796	0.4061	1	9	MMP9
GO: Biological Process	GO:0009624	response to nematode		0.02073	1	0.04796	0.4061	1	9	LILRB4
GO: Biological Process	GO:0002925	positive regulation of humoral immune response mediated by circulating immunoglobulin		0.02073	1	0.04796	0.4061	1	9	TREM2
GO: Biological Process	GO:0031330	negative regulation of cellular catabolic process		0.02075	1	0.04796	0.4062	3	252	TREM2,HMOX1,ZFP36
GO: Biological Process	GO:0023061	signal release		0.02093	1	0.04834	0.4094	5	685	OSM,SPP1,HLA-DRB1,HLA-DRB5,IL6
GO: Biological Process	GO:0070302	regulation of stress-activated protein kinase signaling cascade		0.02097	1	0.04837	0.4097	3	253	SFRP4,TREM2,CCN2
GO: Biological Process	GO:0001960	negative regulation of cytokine-mediated signaling pathway		0.02141	1	0.04936	0.418	2	97	TREM2,IL6
GO: Biological Process	GO:0051223	regulation of protein transport		0.02164	1	0.04985	0.4222	5	691	HLA-DRB1,HLA-DRB5,TREM2,ITGB2,IL6
