# Supplementary material for: Gene Expression Analysis of (Paired) Primary and Relapsed Wilms Tumor Samples to Unravel the Underlying Factors Driving Tumor Recurrence
Source: Cancer Med. 2025 May 29;14(11):e70969. doi: 10.1002/cam4.70969 (PMC12120524; doi:10.1002/cam4.70969)
Supplement: Supplementary file 5 — Table S4. [file CAM4-14-e70969-s011.xlsx]

## Sheet: Sheet1
Supplementary Table 4. The stem cell related gene set found upregulated in relapsed WT compared to (paired) primary WT.
	Entrez Gene ID	Gene Symbol	Gene Name	Original Symbol
1	27164	SALL3	spalt like transcription factor 3	ENSG00000256463
2	547	KIF1A	kinesin family member 1A	ENSG00000130294
3	84059	ADGRV1	adhesion G protein-coupled receptor V1	ENSG00000164199
4	344167	FOXI3	forkhead box I3	ENSG00000214336
5	283248	RCOR2	REST corepressor 2	ENSG00000167771
6	92291	CAPN13	calpain 13	ENSG00000162949
7	4741	NEFM	neurofilament medium chain	ENSG00000104722
8	55964	SEPTIN3	septin 3	ENSG00000100167
9	4293	MAP3K9	mitogen-activated protein kinase kinase kinase 9	ENSG00000006432
10	80070	ADAMTS20	ADAM metallopeptidase with thrombospondin type 1 motif 20	ENSG00000173157
11	253650	ANKRD18A	ankyrin repeat domain 18A	ENSG00000180071
12	3798	KIF5A	kinesin family member 5A	ENSG00000155980
13	8448	DOC2A	double C2 domain alpha	ENSG00000149927
14	50487	PLA2G3	phospholipase A2 group III	ENSG00000100078
15	284992	CCDC150	coiled-coil domain containing 150	ENSG00000144395
16	56154	TEX15	testis expressed 15, meiosis and synapsis associated	ENSG00000133863
17	56155	TEX14	testis expressed 14, intercellular bridge forming factor	ENSG00000121101
18	7015	TERT	telomerase reverse transcriptase	ENSG00000164362
19	117156	SCGB3A2	secretoglobin family 3A member 2	ENSG00000164265
20	140730	RIMS4	regulating synaptic membrane exocytosis 4	ENSG00000101098
21	8645	KCNK5	potassium two pore domain channel subfamily K member 5	ENSG00000164626
22	22983	MAST1	microtubule associated serine/threonine kinase 1	ENSG00000105613
23	220107	DLEU7	deleted in lymphocytic leukemia 7	ENSG00000186047
