# Supplementary material for: Gene Expression Analysis of (Paired) Primary and Relapsed Wilms Tumor Samples to Unravel the Underlying Factors Driving Tumor Recurrence
Source: Cancer Med. 2025 May 29;14(11):e70969. doi: 10.1002/cam4.70969 (PMC12120524; doi:10.1002/cam4.70969)
Supplement: Supplementary file 6 — Table S5. [file CAM4-14-e70969-s001.xlsx]

## Sheet: Sheet1
Supplementary Table 5. The stem cell related gene set found upregulated in primary WT of cases compared to primary WT of controls.
	Entrez Gene ID	Gene Symbol	Gene Name	Original Symbol
1	51085	MLXIPL	MLX interacting protein like	ENSG00000009950
2	5655	KLK10	kallikrein related peptidase 10	ENSG00000129451
3	83992	CTTNBP2	cortactin binding protein 2	ENSG00000077063
4	9515	STXBP5L	syntaxin binding protein 5L	ENSG00000145087
5	6833	ABCC8	ATP binding cassette subfamily C member 8	ENSG00000006071
6	139189	DGKK	diacylglycerol kinase kappa	ENSG00000274588
7	53822	FXYD7	FXYD domain containing ion transport regulator 7	ENSG00000221946
8	112703	GARIN5A	golgi associated RAB2 interactor 5A	ENSG00000142530
9	11202	KLK8	kallikrein related peptidase 8	ENSG00000129455
10	139728	PNCK	pregnancy up-regulated nonubiquitous CaM kinase	ENSG00000130822
11	3798	KIF5A	kinesin family member 5A	ENSG00000155980
12	2913	GRM3	glutamate metabotropic receptor 3	ENSG00000198822
13	84332	DYDC2	DPY30 domain containing 2	ENSG00000133665
