# Supplementary material for: Gene Expression Analysis of (Paired) Primary and Relapsed Wilms Tumor Samples to Unravel the Underlying Factors Driving Tumor Recurrence
Source: Cancer Med. 2025 May 29;14(11):e70969. doi: 10.1002/cam4.70969 (PMC12120524; doi:10.1002/cam4.70969)
Supplement: Supplementary file 7 — Table S6. [file CAM4-14-e70969-s002.xlsx]

## Sheet: Sheet 1
Supplementary Table 6. Genes with predicitive value in the 10 cross-validation models
Gene	Present in number of models
AC006277.1	10
AC034234.1	10
AC093677.2	10
AC147055.1	10
AL121830.1	10
AL442067.3	10
APCDD1L	10
AQP11	10
ARHGAP31	10
ARPP21	10
ART3	10
ASB4	10
ASCL2	10
ATXN7	10
C2orf16	10
CASQ1	10
CCL11	10
CD34	10
CHIT1	10
CLCNKA	10
CLEC11A	10
COL15A1	10
COL6A5	10
DCLK1	10
DIABLO	10
DIPK2B	10
EFCC1	10
F5	10
FABP7	10
FAM219A	10
FLRT1	10
FREM2	10
GAB2	10
GDA	10
GDF6	10
GGT1	10
GPIHBP1	10
HIC1	10
HTRA3	10
IGSF10	10
KANK4	10
KIF26A	10
LDB2	10
LINC01606	10
LINC02471	10
LMOD3	10
LRRN4CL	10
MAP4	10
MB	10
MTHFD2L	10
MYH7B	10
MYL3	10
MYOM3	10
NMRK2	10
NRSN1	10
OGN	10
PADI2	10
PAGE4	10
PKNOX2	10
PLPP3	10
PPARD	10
PRND	10
PSPC1P1	10
RF00004	10
RF00012	10
RF00017	10
RF00072	10
RF00409	10
RF00410	10
RF00426	10
RF00493	10
RF00560	10
RF00601	10
RF01233	10
RRBP1	10
SDS	10
SIAH3	10
SLC7A11	10
SMPDL3A	10
SMR3B	10
SPON2	10
STARD8	10
STX4	10
SYPL2	10
TMEM158	10
TMEM52B	10
TNN	10
TNNI2	10
TP53INP2	10
TRDN	10
TRIM63	10
TSHZ3	10
ZHX3	10
ZNF697	10
AC003002.2	9
AC007279.2	9
AC010776.2	9
AC023310.1	9
AC027796.5	9
AC087071.2	9
AC090213.1	9
AC091152.2	9
AC093916.1	9
AC097504.1	9
AC100756.2	9
AC126323.1	9
AC233976.2	9
AC242376.1	9
ADAMTS8	9
ADM	9
AL023806.1	9
AL592114.3	9
AL606491.1	9
AP002336.3	9
BDKRB2	9
C1orf105	9
C1orf87	9
CACNG1	9
CATSPERE	9
CD248	9
CD99	9
CDH5	9
CHMP4B	9
CHODL	9
CKM	9
DEC1	9
DES	9
DLL4	9
DUSP27	9
DYSF	9
FAM124B	9
FAM50A	9
GALNT15	9
GALNT17	9
GPNMB	9
GVQW3	9
HERC2P7	9
HSPB8	9
INTS6L	9
KY	9
LINC01378	9
MECOM	9
METTL14-DT	9
MLIP	9
MYL4	9
MYPN	9
NOTCH4	9
OSGEPL1-AS1	9
PAMR1	9
PAQR3	9
PCSK1	9
PIK3R6	9
PITX1	9
PLA2G4F	9
PPP1R3A	9
PRMT3	9
RBP7	9
RF00026	9
RF00045	9
RF00090	9
RF00096	9
RF00100	9
RF00108	9
RF00150	9
RF00156	9
RF00272	9
RF00322	9
RF00561	9
ROBO4	9
RPL7AP28	9
S1PR2	9
SGCG	9
SLC7A14	9
SMTN	9
SNHG10	9
TDRD15	9
TMEM132C	9
TMEM40	9
TNNC1	9
TNNC2	9
TRDN-AS1	9
UGT2B4	9
VSTM2A	9
XIRP1	9
ZNF252P-AS1	9
ABCB4	8
ABCF2	8
AC005747.1	8
AC009902.3	8
AC011752.1	8
AC012378.1	8
AC016229.1	8
AC025774.1	8
AC026356.2	8
AC032011.1	8
AC048344.4	8
AC091304.3	8
AC091973.1	8
AC092757.3	8
AC093627.7	8
AC239803.1	8
AGXT2	8
AKAP17A	8
AL355075.4	8
AL355112.1	8
AL512343.2	8
AL845472.2	8
ANGPTL2	8
AP002360.1	8
AP002528.1	8
AP003025.1	8
ATP6V0CP3	8
B3GALT5	8
CALML6	8
CAV3	8
CCDC178	8
CLEC14A	8
COL6A6	8
CRTC3-AS1	8
CSRP3	8
CYP51A1-AS1	8
DDX52	8
DPYS	8
FOXD4L3	8
FOXD4L6	8
FOXO4	8
GOLGA2	8
HERC2P11	8
IL17B	8
ITFG2-AS1	8
KLHL41	8
LINC00334	8
LINC00632	8
LINC01938	8
MCMDC2	8
MYH13	8
MYH6	8
MYLPF	8
NFYC-AS1	8
PACRGL	8
PGM5-AS1	8
PPP4R4	8
PRDM1	8
PSMA6P1	8
RFX6	8
RNU7-119P	8
RPL21P23	8
RYR1	8
SCARNA10	8
SLC13A2	8
SRPK3	8
SRPX2	8
STAM-AS1	8
STK31	8
THAP12	8
THRA	8
TMEM52	8
TNNT3	8
TTC19	8
ZP1	8
AC010329.1	7
AC060780.3	7
AC091982.1	7
AC106745.1	7
AC109466.1	7
AC139103.1	7
AC241952.1	7
ACE	7
ACTG1P18	7
AGTR1	7
AL035670.1	7
AL049767.1	7
AL161756.1	7
AL358780.1	7
AL391262.1	7
AMPD2	7
AP003465.1	7
APBA1	7
ARX	7
ATP6V0A4	7
C1orf61	7
CCBE1	7
CLNS1A	7
COX6A2	7
ENAM	7
FABP3	7
FHL3	7
FNDC5	7
GPR39	7
GSDMA	7
HBG1	7
HOXD13	7
KCNA4	7
LCA5L	7
LINC01723	7
MYZAP	7
NEB	7
NID2	7
NKD1	7
NWD2	7
POLR2J3	7
PRLR	7
RF00019	7
RF00413	7
RSPO3	7
RUSC2	7
SERTM2	7
SRL	7
TBC1D30	7
THAP9-AS1	7
TMEM213	7
TPM2	7
TRAK1	7
TRIM43	7
TTC32	7
WDR11-AS1	7
ABCC8	6
AC006299.1	6
AC008124.1	6
AC083798.1	6
AC090092.1	6
AC096745.1	6
AC113414.1	6
AC115282.1	6
AC146944.4	6
ACTA1	6
AF064860.1	6
AL049871.1	6
AL137798.1	6
ANKRD7	6
COPG1	6
FAM181A	6
FAM240B	6
FRMPD4	6
FXYD4	6
HECW1	6
HMOX1	6
ITLN1	6
KLHL38	6
LINC00412	6
LINC00642	6
LINC01014	6
LINC01767	6
LINC02268	6
LINC02627	6
LRRC38	6
MAPK8IP1P1	6
MIR4258	6
MYF6	6
MYH3	6
PHOSPHO2	6
RF00402	6
RF00416	6
RPL31P52	6
SH3BP5	6
SPINK1	6
ST6GAL2-IT1	6
ABCG2	5
AC004023.1	5
AC006130.1	5
AC007773.1	5
AC008833.1	5
AC018638.7	5
AC023282.1	5
AC073591.1	5
AC119674.1	5
AC138965.2	5
AC245100.2	5
AC245297.1	5
ACTN2	5
AL132780.5	5
APOE	5
C4orf54	5
CD99L2	5
CFD	5
CHAC2	5
EEF1A2	5
EGFLAM-AS3	5
ENC1	5
HCN1	5
HRC	5
HTR4	5
KLHL40	5
LINC01287	5
LINC02033	5
LINC02143	5
LINC02191	5
LIPI	5
MAFG	5
MAMLD1	5
MARCH9	5
MLIP-AS1	5
MOCOS	5
MRAS	5
MYH7	5
MYOZ2	5
NDST3	5
NLRP11	5
PDZRN3-AS1	5
RHOJ	5
SEMA6B	5
SNAI1	5
ST13P14	5
TXLNB	5
UNC45B	5
ZNF365	5
AC005753.2	4
AC006116.4	4
AC008567.3	4
AC010643.1	4
AC013275.1	4
AC013468.1	4
AC018437.3	4
AC018742.1	4
AC021683.3	4
AC023355.1	4
AC068831.6	4
AC106052.1	4
AC109347.1	4
AC135352.1	4
AC245100.4	4
AHSP	4
AKNAD1	4
AL031733.2	4
AL049647.1	4
AL133299.1	4
AL136368.1	4
AL358072.1	4
AL499627.1	4
AL646090.1	4
APCDD1L-DT	4
ATP1B4	4
CD1D	4
CLDN8	4
CNGA3	4
CRTAC1	4
DCAF17	4
DEFA1	4
DEFA1B	4
DEFA3	4
DUSP13	4
EGFLAM-AS4	4
FRMD6-AS2	4
GAS6-DT	4
GNA14	4
GPRC5A	4
GRM3	4
HBA2	4
HBB	4
HBD	4
HECW2	4
HMGCS2	4
HOXC12	4
KANK2	4
KERA	4
KRT13	4
KRT80	4
LDB3	4
LINC01311	4
LINC01748	4
LRRC2	4
LRRC39	4
MAPK8IP1P2	4
MIR4453HG	4
MME	4
MYH8	4
NLRP2	4
NR4A1	4
OGDH	4
PFDN4	4
PINX1	4
PMS2P2	4
POT1-AS1	4
PPP6R3	4
PRICKLE1	4
PROB1	4
RAPGEF4-AS1	4
RNU1-11P	4
RNY3P1	4
RPL23AP57	4
SERPINA5	4
SHH	4
SHISA5	4
SLC39A7	4
SLC4A1	4
SLPI	4
STATH	4
SUSD5	4
TMEM128	4
ZFPM2	4
ZNF385D	4
ZNF77	4
AC002064.3	3
AC004477.1	3
AC005842.1	3
AC007424.1	3
AC008269.1	3
AC009063.2	3
AC010157.2	3
AC022079.2	3
AC025809.1	3
AC026356.1	3
AC068725.1	3
AC073488.4	3
AC078846.1	3
AC090469.1	3
AC090971.3	3
AC100821.2	3
AC106795.2	3
AC132192.2	3
AC211486.3	3
AF064860.2	3
AF213884.3	3
AL021937.1	3
AL136038.3	3
AL445205.1	3
AL445363.1	3
AL583856.2	3
AL592435.1	3
ALAS2	3
AMPD1	3
ANGEL2	3
APOBEC2	3
APOC1P1	3
ARID3C	3
ASTN1	3
BHLHB9P1	3
C10orf71	3
CARMN	3
CCT6P1	3
CEACAM6	3
CGRRF1	3
CTBP2P2	3
CYP26B1	3
CYP4F3	3
DSCAML1	3
DSG1	3
DSPP	3
EPYC	3
FOSB	3
FOSL1	3
FOXL2	3
FST	3
FTH1P2	3
FTLP2	3
GAP43	3
GATA2-AS1	3
HBA1	3
HEPACAM2	3
JMJD6	3
LINC00926	3
LINC01554	3
LINC02515	3
MED8	3
MIR145	3
MRTFA	3
MTND4P20	3
MTUS1	3
MYH11	3
MYLK4	3
NFE2L1	3
OR51E2	3
PHACTR1	3
PPIL2	3
PTPN4	3
RF00432	3
RGS2	3
RN7SKP34	3
RN7SL16P	3
RNU6-1062P	3
RPL7P20	3
RPS3AP44	3
RTL1	3
SEPT1	3
SERPINE1	3
SLC13A1	3
SOX2	3
SRPRA	3
SULT1E1	3
TADA1	3
TAS2R3	3
TAS2R6P	3
TCTE3	3
TMEM267	3
ZDHHC21	3
ZKSCAN2-DT	3
AC002984.1	2
AC004908.2	2
AC006033.1	2
AC007849.1	2
AC008415.1	2
AC008489.1	2
AC008514.1	2
AC010157.1	2
AC010776.1	2
AC011481.1	2
AC016994.1	2
AC018712.1	2
AC021220.2	2
AC022400.1	2
AC025437.3	2
AC067959.1	2
AC091839.1	2
AC096570.1	2
AC104534.1	2
AC105940.1	2
AC106895.2	2
AC113139.1	2
AC116535.1	2
AC244669.2	2
ACTC1	2
ADCYAP1R1	2
AF235103.1	2
AL138831.1	2
AL139184.1	2
AL161945.1	2
AL353763.1	2
AL355297.3	2
AL358074.1	2
AL513548.3	2
ALDH1A1	2
ANKRD2	2
AP001432.1	2
AP002433.1	2
AP1B1	2
APOC1	2
ARSI	2
ASCC2	2
ATP2A1	2
BCL6B	2
BVES	2
BX276092.5	2
CABP1	2
CADM2	2
CBWD2	2
CCL7	2
CDH13	2
CDKL5	2
CENPQ	2
CEP44	2
CHI3L1	2
CNN2P9	2
CNPY4	2
COL1A2	2
CPA6	2
CSMD2	2
CTF1	2
DHRS7C	2
DKK1	2
DLX2	2
DNM1L	2
DUS4L	2
EGFLAM-AS2	2
EHD2	2
EHD4	2
EMILIN1	2
EMSY	2
EMX1	2
ENPP2	2
ERVK13-1	2
FITM1	2
FOS	2
FOXD3-AS1	2
FXYD6	2
GJA4	2
GLP2R	2
HECTD3	2
HIVEP2	2
HMGB1P39	2
HNF4A	2
KCNK3	2
KLHL23	2
KRT2	2
KRT8P12	2
LAMC3	2
LENG1	2
LINC01055	2
LINC01213	2
LINC01376	2
LONRF2P1	2
LTO1	2
MACORIS	2
MARCH8	2
MATR3	2
MFSD2A	2
MIR16-1	2
MITF	2
MYBPC1	2
MYH2	2
MYL1	2
MYOT	2
NEURL3	2
NEXN	2
NRG3-AS1	2
OLFML1	2
OLFML3	2
OR2C3	2
OR8R1P	2
PDE2A	2
PFN1P4	2
PMS2P7	2
PRPH2	2
PRRT1	2
PXN	2
RF00093	2
RF00181	2
RF00424	2
RF01210	2
RFX8	2
RNU5B-2P	2
RTL5	2
RTL8C	2
RXFP2	2
S100A8	2
SASH1	2
SHANK3	2
SLC12A1	2
SLC1A2	2
SLC25A36	2
SLC39A6	2
SLC9A4	2
SLIT2	2
SLITRK5	2
SNX29	2
SOX18	2
SPON1	2
SSC5D	2
SUPT20HL1	2
SYNDIG1L	2
SYTL4	2
SYVN1	2
TAC1	2
TAOK2	2
TDGF1	2
TEAD3	2
TFE3	2
TGFBR3	2
TINAG	2
TJP2	2
TMCC1-AS1	2
TMEM252	2
TNS4	2
TRIM26	2
TSEN2	2
TSIX	2
TSNAX	2
WASH6P	2
WIF1	2
XIRP2	2
ZEB2	2
ZFP36	2
A2M	1
AARS	1
ABT1P1	1
AC000050.1	1
AC000120.1	1
AC002454.1	1
AC004839.1	1
AC004908.3	1
AC004923.4	1
AC005534.2	1
AC005753.3	1
AC005829.1	1
AC005829.2	1
AC006059.2	1
AC006237.1	1
AC006238.2	1
AC006333.2	1
AC007038.2	1
AC007066.2	1
AC007406.3	1
AC007738.1	1
AC007750.1	1
AC007881.3	1
AC008736.2	1
AC009148.1	1
AC009227.1	1
AC009522.1	1
AC009779.2	1
AC010271.2	1
AC010678.1	1
AC010776.3	1
AC011155.1	1
AC011290.1	1
AC011586.2	1
AC011773.4	1
AC012123.2	1
AC012313.8	1
AC012459.1	1
AC013731.1	1
AC015922.1	1
AC016738.1	1
AC016957.2	1
AC019155.2	1
AC019193.2	1
AC021086.1	1
AC022868.2	1
AC023595.1	1
AC024230.1	1
AC024587.2	1
AC025035.1	1
AC025283.1	1
AC025287.2	1
AC025437.5	1
AC025575.1	1
AC025884.1	1
AC026273.1	1
AC027306.1	1
AC034111.1	1
AC036214.4	1
AC051619.10	1
AC055874.1	1
AC062037.3	1
AC067945.4	1
AC069222.1	1
AC073365.1	1
AC079331.2	1
AC079610.2	1
AC084782.1	1
AC084824.4	1
AC084871.3	1
AC084876.2	1
AC087516.2	1
AC087533.1	1
AC087672.1	1
AC090458.1	1
AC090502.2	1
AC091042.1	1
AC091133.5	1
AC092119.2	1
AC092376.2	1
AC092757.2	1
AC092894.1	1
AC092969.1	1
AC093788.1	1
AC096751.1	1
AC097512.1	1
AC098591.1	1
AC099687.1	1
AC099792.1	1
AC103702.2	1
AC103853.2	1
AC104083.1	1
AC104237.3	1
AC104389.5	1
AC104656.1	1
AC108941.2	1
AC109129.1	1
AC110611.2	1
AC117489.1	1
AC123567.2	1
AC123912.1	1
AC127522.1	1
AC138474.1	1
AC147067.1	1
AC188617.1	1
AC233976.1	1
AC241644.2	1
AC245100.1	1
AC245100.7	1
ACOT12	1
ACR	1
ADAM12	1
ADAMTSL1	1
ADGRF5	1
ADH1A	1
ADH1B	1
ADH1C	1
ADORA3	1
AF111167.2	1
AFP	1
AGTR2	1
AHDC1	1
AHNAK	1
AK2P2	1
AKAP12	1
AKR1B15	1
AL021408.1	1
AL022313.2	1
AL022315.1	1
AL022318.1	1
AL023583.1	1
AL034376.1	1
AL035446.1	1
AL035447.1	1
AL078582.2	1
AL121827.2	1
AL121899.3	1
AL121989.1	1
AL135905.1	1
AL138767.3	1
AL139246.5	1
AL157931.1	1
AL158167.1	1
AL160314.2	1
AL161742.1	1
AL352984.2	1
AL353730.1	1
AL353807.4	1
AL356417.2	1
AL356952.1	1
AL357054.2	1
AL358472.5	1
AL442128.2	1
AL445437.1	1
AL451074.1	1
AL512484.1	1
AL512625.2	1
AL513128.3	1
AL591212.2	1
AL591848.4	1
AL596244.1	1
AL603750.1	1
AL603840.1	1
AL606537.1	1
AL645933.2	1
AL645937.1	1
ANPEP	1
AP000345.1	1
AP000797.1	1
AP000962.2	1
AP000962.3	1
AP001172.2	1
AP001469.2	1
AP001977.1	1
AP003080.1	1
AP003969.2	1
AP006545.2	1
AP2A1	1
APCDD1	1
APELA	1
APLN	1
APOD	1
APOL2	1
AQP4	1
AQP9	1
AR	1
ARGLU1	1
ARHGAP18	1
ARHGAP28	1
ARHGAP36	1
ARHGDIA	1
ARHGEF37	1
ARSJ	1
ASB5	1
ASS1	1
ATF3	1
ATP2B2	1
B4GALT1	1
BAALC	1
BDKRB1	1
BEST3	1
BGN	1
BHLHE40	1
BICC1	1
BICD1	1
BICD2	1
BLNK	1
BLOC1S3	1
BNC2	1
C10orf90	1
C12orf60	1
C16orf89	1
C1orf162	1
C1orf53	1
C6orf89	1
CA10	1
CA4	1
CA6	1
CACNA1D	1
CACNA1S	1
CALCA	1
CAMK2A	1
CAPN3	1
CASC8	1
CASQ2	1
CASR	1
CAV1	1
CAVIN1	1
CAVIN2	1
CBWD3	1
CBWD4P	1
CBWD5	1
CBWD6	1
CBX6	1
CCDC140	1
CCDC149	1
CCIN	1
CCK	1
CCL3	1
CCN1	1
CCN2	1
CCRL2	1
CD300LG	1
CD36	1
CD5L	1
CD93	1
CDC42EP1	1
CDCP1	1
CEBPB	1
CFL1P3	1
CFTR	1
CH25H	1
CHRM3	1
CLDN19	1
CLDN6	1
CLRN3	1
CNN1	1
CNR2	1
CNTN5	1
COBL	1
COL16A1	1
COL1A1	1
COL3A1	1
COL5A1	1
COL6A2	1
COL6A3	1
CORO2B	1
CPNE2	1
CPT1A	1
CREB3L1	1
CREB3L2	1
CRHR2	1
CRLS1	1
CROT	1
CRYAB	1
CRYBG1	1
CRYZL1	1
CSF2RA	1
CT45A10	1
CTDSP2	1
CTIF	1
CYB5RL	1
CYP21A1P	1
CYP2C19	1
CYP2C9	1
DAAM2	1
DACT3	1
DCN	1
DCSTAMP	1
DCX	1
DDN	1
DDR2	1
DHRS9	1
DIPK2A	1
DKK2	1
DLK2	1
DMD	1
DMRT2	1
DPPA4	1
DRP2	1
DUSP1	1
DUSP10	1
DVL3	1
ECH1	1
ECM1	1
EDNRB	1
EEFSEC	1
EGR1	1
EGR2	1
ELMO2	1
ELN	1
EMILIN2	1
EMX2	1
EPAS1	1
EPB41L1	1
EPM2AIP1	1
ERGIC1	1
ERVE-1	1
ESAM	1
ETNPPL	1
EVC2	1
EYA2	1
F11-AS1	1
F13A1	1
F2RL2	1
FAM114A1	1
FAM198B-AS1	1
FAM214B	1
FAM78A	1
FASTKD2	1
FAT2	1
FBLN1	1
FBXO22	1
FBXO32	1
FCER2	1
FCN2	1
FGD5	1
FGF7	1
FGFR4	1
FGL1	1
FIBIN	1
FILIP1	1
FLT1	1
FMO1	1
FNDC1	1
FNDC1-IT1	1
FOLR2	1
FOSL2	1
FOXK1	1
FOXL1	1
FOXL2NB	1
FRMD3	1
FTH1P23	1
FTH1P24	1
FXYD2	1
FYCO1	1
GADL1	1
GATA2	1
GBA3	1
GFOD1	1
GGTA1P	1
GLI1	1
GLRA4	1
GNAS	1
GOLGA3	1
GOLGA8DP	1
GPC4	1
GPR4	1
GPR88	1
GREM2	1
GRID1	1
GRIK2	1
GRN	1
GSTM3	1
GTF2F2P1	1
GUCY1A1	1
GXYLT2	1
GZMB	1
HAO2	1
HBEGF	1
HERC1	1
HID1-AS1	1
HJV	1
HLA-DRB5	1
HLF	1
HNF1A-AS1	1
HPGD	1
HPSE2	1
HSD3B1	1
HSD3BP5	1
HSPA8P4	1
HSPB3	1
HSPB7	1
HSPG2	1
HTR1E	1
HTR1F	1
IDH3G	1
IER2	1
IER3	1
IFI27	1
IGF1	1
IGF2BP3	1
IGFBP4	1
IGFBP5	1
IL13RA2	1
IL1RN	1
INHBB	1
INTS6-AS1	1
IQGAP2	1
IRX1	1
IRX5	1
ISL2	1
ITGA6	1
ITIH5	1
JDP2	1
JPH2	1
JUN	1
KAZALD1	1
KCNC4	1
KCND1	1
KCNJ1	1
KCNQ4	1
KCNS2	1
KL	1
KLF11	1
KLF16	1
KLF5	1
KLF6	1
KLHL18	1
KLHL21	1
KLHL31	1
KRT36	1
KRT8P13	1
LAMB2	1
LBX1	1
LBX1-AS1	1
LEP	1
LGALS1	1
LHFPL3-AS2	1
LILRA2	1
LINC00028	1
LINC00616	1
LINC00624	1
LINC00943	1
LINC00944	1
LINC00963	1
LINC01126	1
LINC01127	1
LINC01138	1
LINC01215	1
LINC01235	1
LINC01424	1
LINC01612	1
LINC01857	1
LINC01946	1
LINC02038	1
LINC02159	1
LINC02223	1
LINC02232	1
LINC02276	1
LINC02343	1
LINC02351	1
LIPT2	1
LMCD1	1
LMNTD1	1
LRTM1	1
LSM8	1
LUM	1
MAFF	1
MAL	1
MANEA-DT	1
MAP1A	1
MAP1LC3A	1
MAP1LC3C	1
MAP3K10	1
MAP7D1	1
MAPK1	1
MARC1	1
MARCH10	1
MARCH11	1
MARCH2	1
MARCH3	1
MASP1	1
MCC	1
MED13L	1
MFAP4	1
MGLL	1
MID1	1
MIPOL1	1
MIR181B2	1
MIR218-1	1
MIR5087	1
MKRN9P	1
MLLT1	1
MMP14	1
MMP15	1
MMP19	1
MMP2	1
MMRN2	1
MORF4L2-AS1	1
MRLN	1
MRO	1
MRPS31	1
MRVI1	1
MSC	1
MT-TC	1
MTCO1P12	1
MTERF4	1
MTND2P5	1
MXRA8	1
MYBPH	1
MYF5	1
MYH1	1
MYH4	1
MYL6P4	1
MYLK	1
MYMK	1
MYO18A	1
MYO18B	1
MYOC	1
MYOF	1
MYOG	1
MYOM1	1
NAA38	1
NAV3	1
NBPF11	1
NECTIN4	1
NEFM	1
NEURL1B	1
NFIC	1
NFIX	1
NGF	1
NHSL1	1
NID1	1
NOS3	1
NOTUM	1
NPHS2	1
NPNT	1
NPSR1	1
NR1H4	1
NRP2	1
NUCB1	1
NUDT6	1
OAS3	1
OLFML2A	1
OR6A2	1
OS9	1
OSCAR	1
OSM	1
OXNAD1	1
P3H2	1
PACSIN2	1
PAK1	1
PALMD	1
PART1	1
PAX3	1
PAX7	1
PAXIP1-AS1	1
PBX3	1
PCDH1	1
PCMTD1P3	1
PCOLCE	1
PDE7B	1
PDGFRL	1
PDZRN3	1
PECAM1	1
PGM5	1
PGR	1
PHKA1-AS1	1
PHLDB1	1
PHYHIP	1
PIK3IP1-AS1	1
PIP	1
PITX3	1
PLCZ1	1
PLD3	1
PLEKHM2	1
PLIN2	1
PLPP1	1
PLPPR4	1
PLTP	1
PMEPA1	1
POT1	1
PPA2	1
PPARG	1
PPP1R12B	1
PPP1R15A	1
PPP1R9B	1
PPP3R2	1
PPWD1	1
PRAC1	1
PRICKLE2	1
PRKACA	1
PRKAG3	1
PRORSD1P	1
PRR27	1
PRSS37	1
PRYP1	1
PSMA3	1
PTGER2	1
PTHLH	1
PTPRB	1
PTPRT	1
QRFPR	1
RAB11FIP5	1
RAB7B	1
RAPSN	1
RARA	1
RASGRP3	1
RELL1	1
REM1	1
REN	1
RF00001	1
RF00003	1
RF00066	1
RF00422	1
RF00425	1
RF00494	1
RF00554	1
RF00591	1
RF01225	1
RF02271	1
RGR	1
RHOB	1
RIN1	1
RN7SKP230	1
RN7SKP48	1
RN7SKP53	1
RN7SKP83	1
RN7SL535P	1
RN7SL846P	1
RNASE1	1
RNF207	1
RNU2-6P	1
RNU6-1121P	1
RNU6-1303P	1
RNU6-9	1
RNU6-959P	1
RNY1	1
RNY3	1
RNY4P20	1
ROR1	1
ROR1-AS1	1
ROS1	1
RPL10P3	1
RPLP0P2	1
RSPO2	1
RTN4RL2	1
RUNX1	1
SAMD4A	1
SCAMP2	1
SCNN1A	1
SCTR	1
SEC14L1	1
SELENON	1
SEPT11	1
SEPT3	1
SEPT4	1
SEPT6	1
SEPT7	1
SEPT8	1
SEPT9	1
SERHL2	1
SERPINF1	1
SERPINF2	1
SFMBT2	1
SFRP2	1
SH2D3C	1
SHB	1
SIGLEC1	1
SIGLEC14	1
SIGLEC18P	1
SIGLEC22P	1
SIK2	1
SLC17A8	1
SLC18A2	1
SLC22A24	1
SLC26A9	1
SLC27A6	1
SLC5A1	1
SLC6A1	1
SLC7A2	1
SLITRK4	1
SLITRK6	1
SLN	1
SMIM15-AS1	1
SMIM24	1
SMIM25	1
SMYD1	1
SNHG27	1
SNORA5A	1
SNORA5C	1
SNORC	1
SNORD111B	1
SNORD113-9	1
SNORD114-6	1
SNORD114-9	1
SNORD73B	1
SNORD74B	1
SNX6P1	1
SOX1-OT	1
SOX17	1
SPARCL1	1
SPATA45	1
SPATS2L	1
SPOCD1	1
SPRY3	1
SPTBN1	1
SRD5A2	1
SRPX	1
STAC3	1
STARD13	1
STAT6	1
STK10	1
STON1-GTF2A1L	1
STRIT1	1
STS	1
SUDS3P1	1
SUGT1P3	1
SULT1B1	1
SUPT6H	1
SVEP1	1
SYNPO	1
SYNPO2	1
SYT10	1
TACSTD2	1
TAS2R4	1
TBC1D25	1
TBL1X	1
TCTEX1D1	1
TECRL	1
TEFM	1
TESK1	1
TEX2	1
TEX30	1
TEX9	1
THAP8	1
TM4SF4	1
TMEM150B	1
TMEM161B	1
TMEM214	1
TMEM31	1
TMEM41B	1
TMEM47	1
TMEM51	1
TMEM51-AS1	1
TMEM67	1
TMEM86A	1
TMEM92	1
TMUB2	1
TNS1	1
TNS2	1
TPTE2P1	1
TRAM2	1
TRIM43B	1
TRIM60P14	1
TRIM72	1
TTC5	1
TTN	1
TTYH2	1
TWIST1	1
TWIST2	1
UBE2U	1
UBOX5	1
UNC5D	1
UOX	1
USP2	1
VGLL1	1
VIM	1
VIPR1-AS1	1
VIPR2	1
VLDLR-AS1	1
VN1R76P	1
VSTM2A-OT1	1
VSTM4	1
VWF	1
WASF2	1
WASF3-AS1	1
WBP2	1
WDR75	1
WHSC1L2P	1
WSCD2	1
XIST	1
XKR4	1
XPNPEP2	1
Z99129.4	1
ZBED1	1
ZBTB20-AS4	1
ZCCHC24	1
ZDHHC7	1
ZFAND3	1
ZFP36L2	1
ZNF106	1
ZNF195	1
ZNF252P	1
ZNF32-AS2	1
ZNF366	1
ZNF385D-AS1	1
ZNF385D-AS2	1
ZNF544	1
ZNF736P7Y	1
ZRANB2-AS2	1
