# Supplementary material for: Gene Expression Analysis of (Paired) Primary and Relapsed Wilms Tumor Samples to Unravel the Underlying Factors Driving Tumor Recurrence
Source: Cancer Med. 2025 May 29;14(11):e70969. doi: 10.1002/cam4.70969 (PMC12120524; doi:10.1002/cam4.70969)
Supplement: Supplementary file 8 — Table S7. [file CAM4-14-e70969-s007.xlsx]

## Sheet: Sheet1
Supplementary table 7. Characteristics of control patients.
Patient	Age at diagnosis (months)	Gender	Histology	Overall stage	Local stage
1	11	Female	Epithelial	I
2	57	Male	Mixed	IV	III
3	30	Female	Stromal	III
4	43	Female	Diffuse anaplastic	IV	III
5	74	Male	Diffuse anaplastic	IV	III
6	65	Female	Blastemal	V	III
7	38	Female	Stromal	I
8	32	Male	Mixed	II
9	56	Female	Stromal	IV	I
10	26	Female	Stromal	II
11	7	Male	Epithelial	I
12	109	Male	Mixed	III
13	15	Female	Blastemal	V	I
14	52	Male	Regressive	III
15	20	Female	Regressive	II
16	30	Female	Diffuse anaplasie	II
17	21	Female	Mixed	II
18	24	Female	Mixed	I
19	0	Female	Mixed	I
20	15	Male	Stromal	II
21	7	Male	Epithelial	I
22	105	Male	Regressive	IV	III
23	7	Male	Stromal	I
24	44	Female	Regressive	I
25	75	Female	Stromal	II
26	9	Female	Mixed	I
27	11	Female	Stromal	V	III
28	59	Female	Diffuse anaplasia	IV + V	III
29	44	Male	Stromal	III
30	30	Female	Diffuse anaplastic	IV + V	I
31	30	Female	Stromal	IV + V	III
32	18	Male	Mixed	I
33	7	Male	Stromal	V	I
34	79	Female	Regressive	III
35	23	Female	Mixed	I
36	49	Male	Diffuse anaplastic	I
37	50	Male	Mixed	II
38	17	Male	Mixed	III
39	24	Female	Stromal	V	II
40	40	Male	Mixed	I
41	11	Male	Stromal	III
42	14	Male	Mixed	II
