# Supplementary material for: Gene Expression Analysis of (Paired) Primary and Relapsed Wilms Tumor Samples to Unravel the Underlying Factors Driving Tumor Recurrence
Source: Cancer Med. 2025 May 29;14(11):e70969. doi: 10.1002/cam4.70969 (PMC12120524; doi:10.1002/cam4.70969)
Supplement: Supplementary file 9 — Table S8. [file CAM4-14-e70969-s003.xlsx]

## Sheet: Sheet1
Supplementary Table 7. Top 25 enriched Gene Ontology (GO) terms, including biological processes only, among the genes that had predictive value in the ridge regression model.
	ID	Name	pValue	FDR B&H	FDR B&Y	Bonferroni	Genes from Input	Genes in Annotation
1	GO:0006936	muscle contraction	8.086e-14	2.355e-10	2.015e-09	2.355e-10	23	400
2	GO:0061061	muscle structure development	4.263e-12	6.209e-09	5.311e-08	1.242e-08	30	858
3	GO:0003012	muscle system process	7.387e-12	7.173e-09	6.136e-08	2.152e-08	24	547
4	GO:0006941	striated muscle contraction	1.683e-10	1.226e-07	1.048e-06	4.902e-07	15	217
5	GO:0007517	muscle organ development	2.19e-10	1.276e-07	1.092e-06	6.38e-07	20	436
6	GO:0030239	myofibril assembly	1.349e-09	6.548e-07	5.601e-06	3.929e-06	10	86
7	GO:0055002	striated muscle cell development	1.898e-09	7.9e-07	6.758e-06	5.53e-06	10	89
8	GO:0044057	regulation of system process	1.409e-08	5.129e-06	4.387e-05	4.103e-05	23	734
9	GO:0055001	muscle cell development	1.666e-08	5.332e-06	4.561e-05	4.854e-05	14	259
10	GO:0045214	sarcomere organization	1.831e-08	5.332e-06	4.561e-05	5.332e-05	8	59
11	GO:0060047	heart contraction	9.588e-08	2.539e-05	0.0002172	0.0002793	14	298
12	GO:0003015	heart process	1.496e-07	3.632e-05	0.0003107	0.0004358	14	309
13	GO:0060537	muscle tissue development	3.922e-07	7.958e-05	0.0006807	0.001142	18	558
14	GO:0032989	cellular anatomical entity morphogenesis	4.184e-07	7.958e-05	0.0006807	0.001219	10	156
15	GO:0010927	cellular component assembly involved in morphogenesis	4.184e-07	7.958e-05	0.0006807	0.001219	10	156
16	GO:0033292	T-tubule organization	4.371e-07	7.958e-05	0.0006807	0.001273	4	9
17	GO:0072359	circulatory system development	7.054e-07	0.0001209	0.001034	0.002055	30	1442
18	GO:0042692	muscle cell differentiation	9.34e-07	0.0001512	0.001293	0.002721	17	531
19	GO:0050881	musculoskeletal movement	1.113e-06	0.0001707	0.00146	0.003243	7	69
20	GO:0050879	multicellular organismal movement	1.638e-06	0.0002386	0.002041	0.004772	7	73
21	GO:0031032	actomyosin structure organization	2.908e-06	0.0004034	0.00345	0.008471	11	239
22	GO:0003009	skeletal muscle contraction	3.117e-06	0.0004127	0.003531	0.00908	6	52
23	GO:0008015	blood circulation	3.296e-06	0.0004174	0.003571	0.009601	18	648
24	GO:0008016	regulation of heart contraction	4.31e-06	0.0005091	0.004355	0.01256	11	249
25	GO:0006937	regulation of muscle contraction	4.369e-06	0.0005091	0.004355	0.01273	10	202
