# Supplementary material for: Gene Expression Analysis of (Paired) Primary and Relapsed Wilms Tumor Samples to Unravel the Underlying Factors Driving Tumor Recurrence
Source: Cancer Med. 2025 May 29;14(11):e70969. doi: 10.1002/cam4.70969 (PMC12120524; doi:10.1002/cam4.70969)
Supplement: Supplementary file 10 — File A. Results of differential gene expression analysis comparing the primary Wilms tumors to the paired relapse samples. Upregulated genes involved in cerebral cortex and neuro‐epithelium are highlighted in yellow. [file CAM4-14-e70969-s009.xlsx]

## Sheet: DGE_genelist_PrimaryRelapse_040
Ensgene	SYMBOL	GENENAME	ENTREZID	baseMean	log2FoldChange	lfcSE	stat	pvalue	padj	diffexpressed	Upregulated and involved in cerebral cortex and neuro-epithelium
ENSG00000179163.11	FUCA1	alpha-L-fucosidase 1	2517	1496.38	-1.37974	0.297435	-4.63879	3.5455E-06	0.00329824	DOWN	No
ENSG00000142677.4	IL22RA1	interleukin 22 receptor subunit alpha 1	58985	15.3323	-3.52494	0.82984	-4.24774	2.1594E-05	0.00900963	DOWN	No
ENSG00000186377.8	CYP4X1	cytochrome P450 family 4 subfamily X member 1	260293	331.86	-1.76097	0.498149	-3.53503	0.000407729	0.0425552	DOWN	No
ENSG00000116209.11	TMEM59	transmembrane protein 59	9528	8337.64	-0.932242	0.250573	-3.72044	0.000198872	0.0306596	DOWN	No
ENSG00000213625.9	LEPROT	leptin receptor overlapping transcript	54741	3757.05	-1.17128	0.281971	-4.1539	3.26862E-05	0.0109936	DOWN	No
ENSG00000117151.13	CTBS	chitobiase	1486	567.457	-1.11796	0.284098	-3.93512	8.31541E-05	0.0187861	DOWN	No
ENSG00000183291.17	SELENOF	selenoprotein F	9403	7416.88	-0.822195	0.226693	-3.62691	0.000286838	0.0362272	DOWN	No
ENSG00000162639.16	HENMT1	HEN methyltransferase 1	113802	550.035	-1.40646	0.388576	-3.61953	0.000295141	0.0367531	DOWN	No
ENSG00000153029.14	MR1	major histocompatibility complex, class I-related	3140	923.184	-1.65708	0.422416	-3.92286	8.7552E-05	0.0191952	DOWN	No
ENSG00000159176.14	CSRP1	cysteine and glycine rich protein 1	1465	5959.59	-1.15887	0.312176	-3.71224	0.000205429	0.0309693	DOWN	No
ENSG00000143753.13	DEGS1	delta 4-desaturase, sphingolipid 1	8560	2924.91	-1.23322	0.341086	-3.61558	0.000299681	0.0367531	DOWN	No
ENSG00000119801.13	YPEL5	yippee like 5	51646	3406.4	-0.917102	0.247125	-3.71109	0.000206367	0.0309693	DOWN	No
ENSG00000123609.10	NMI	N-myc and STAT interactor	9111	958.901	-1.89324	0.361399	-5.23863	1.61776E-07	0.000359447	DOWN	No
ENSG00000064012.21	CASP8	caspase 8	841	976.129	-1.72585	0.386588	-4.46432	8.03235E-06	0.00478253	DOWN	No
ENSG00000091986.15	CCDC80	coiled-coil domain containing 80	151887	8734.09	-1.45608	0.362584	-4.01584	5.92345E-05	0.0152366	DOWN	No
ENSG00000014257.16	ACP3	acid phosphatase 3	55	257.18	-1.74495	0.479317	-3.64049	0.000272121	0.0356015	DOWN	No
ENSG00000172667.11	ZMAT3	zinc finger matrin-type 3	64393	4636	-1.67501	0.317067	-5.28282	1.27212E-07	0.000309285	DOWN	No
ENSG00000163069.12	SGCB	sarcoglycan beta	6443	3385.85	-0.93775	0.254743	-3.68117	0.00023217	0.0322566	DOWN	No
ENSG00000138760.10	SCARB2	scavenger receptor class B member 2	950	13657.9	-0.971289	0.274906	-3.53317	0.000410609	0.0425552	DOWN	No
ENSG00000163297.17	ANTXR2	ANTXR cell adhesion molecule 2	118429	4304.72	-0.915007	0.230645	-3.96717	7.2731E-05	0.0173928	DOWN	No
ENSG00000205403.13	CFI	complement factor I	3426	603.829	-2.21556	0.548051	-4.04263	5.28557E-05	0.0141474	DOWN	No
ENSG00000138650.9	PCDH10	protocadherin 10	57575	493.45	-2.46338	0.651138	-3.78319	0.000154832	0.025961	DOWN	No
ENSG00000172007.6	RAB33B	RAB33B, member RAS oncogene family	83452	894.205	-1.27282	0.28923	-4.40071	1.07898E-05	0.00605372	DOWN	No
ENSG00000256043.3	CTSO	cathepsin O	1519	1926.32	-1.50631	0.329902	-4.56593	4.97285E-06	0.00385388	DOWN	No
ENSG00000164342.12	TLR3	toll like receptor 3	7098	437.968	-2.14672	0.440423	-4.87423	1.09232E-06	0.00138559	DOWN	No
ENSG00000164307.13	ERAP1	endoplasmic reticulum aminopeptidase 1	51752	5036.49	-0.865575	0.245451	-3.52646	0.000421152	0.0430022	DOWN	No
ENSG00000129625.13	REEP5	receptor accessory protein 5	7905	3653.53	-0.791779	0.220882	-3.58463	0.000337561	0.0395515	DOWN	No
ENSG00000131507.11	NDFIP1	Nedd4 family interacting protein 1	80762	11578.6	-0.881522	0.233339	-3.77786	0.000158183	0.0263714	DOWN	No
ENSG00000228223.3	HCG11	HLA complex group 11	493812	511.771	-2.28335	0.547249	-4.17242	3.01382E-05	0.0105338	DOWN	No
ENSG00000285838.2				67.0246	-3.74551	0.957392	-3.9122	9.1459E-05	0.0193992	DOWN	No
ENSG00000196937.11	FAM3C	FAM3 metabolism regulating signaling molecule C	10447	4391.45	-1.12661	0.318839	-3.53347	0.000410139	0.0425552	DOWN	No
ENSG00000169439.12	SDC2	syndecan 2	6383	6562.51	-0.999118	0.270451	-3.69426	0.000220525	0.0313168	DOWN	No
ENSG00000048392.11	RRM2B	ribonucleotide reductase regulatory TP53 inducible subunit M2B	50484	2513.29	-1.20296	0.277095	-4.34134	1.41618E-05	0.00700287	DOWN	No
ENSG00000254343.2				205.358	-1.41981	0.401774	-3.53385	0.000409556	0.0425552	DOWN	No
ENSG00000215237.6				47.706	-2.26455	0.574705	-3.94038	8.13534E-05	0.0187395	DOWN	No
ENSG00000154330.13	PGM5	phosphoglucomutase 5	5239	1331.3	-2.12637	0.497953	-4.27023	1.95274E-05	0.00850317	DOWN	No
ENSG00000181778.4	TMEM252	transmembrane protein 252	169693	27.3464	-3.49781	0.861794	-4.05875	4.93366E-05	0.0135792	DOWN	No
ENSG00000158122.12	PRXL2C	peroxiredoxin like 2C	195827	648.234	-1.19936	0.310914	-3.85753	0.000114538	0.022105	DOWN	No
ENSG00000261671.1				38.0957	-1.68479	0.440469	-3.82499	0.000130776	0.023304	DOWN	No
ENSG00000166275.15	BORCS7	BLOC-1 related complex subunit 7	119032	874.197	-1.11113	0.316096	-3.51518	0.000439453	0.0440585	DOWN	No
ENSG00000184743.12	ATL3	atlastin GTPase 3	25923	6456.15	-1.16851	0.274508	-4.25675	2.0742E-05	0.00889924	DOWN	No
ENSG00000170962.13	PDGFD	platelet derived growth factor D	80310	2209.47	-1.67167	0.326603	-5.11834	3.08233E-07	0.000562043	DOWN	No
ENSG00000205791.3	LOH12CR2	loss of heterozygosity on chromosome 12, region 2	503693	59.4132	-1.23413	0.342055	-3.60799	0.000308583	0.037276	DOWN	No
ENSG00000005812.11	FBXL3	F-box and leucine rich repeat protein 3	26224	2965.9	-1.04104	0.279471	-3.72502	0.000195299	0.0304698	DOWN	No
ENSG00000197776.8	KLHDC1	kelch domain containing 1	122773	720.684	-0.859349	0.234914	-3.65814	0.000254054	0.0343149	DOWN	No
ENSG00000185088.14	RPS27L	ribosomal protein S27 like	51065	6742.01	-1.28879	0.357257	-3.60747	0.000309196	0.037276	DOWN	No
ENSG00000122254.7	HS3ST2	heparan sulfate-glucosamine 3-sulfotransferase 2	9956	178.029	-1.96899	0.471214	-4.17855	2.93376E-05	0.0105338	DOWN	No
ENSG00000118680.13	MYL12B	myosin light chain 12B	103910	9836.64	-0.788334	0.214827	-3.66963	0.000242905	0.0332533	DOWN	No
ENSG00000081923.14	ATP8B1	ATPase phospholipid transporting 8B1	5205	3088.34	-1.36527	0.358425	-3.80907	0.000139489	0.0238269	DOWN	No
ENSG00000125869.10	LAMP5	lysosomal associated membrane protein family member 5	24141	2627.85	-1.91789	0.501155	-3.82695	0.000129742	0.023304	DOWN	No
ENSG00000243646.10	IL10RB	interleukin 10 receptor subunit beta	3588	151.661	-1.14921	0.290997	-3.94921	7.8484E-05	0.0183005	DOWN	No
ENSG00000142188.17	TMEM50B	transmembrane protein 50B	757	3163.17	-0.936133	0.249335	-3.75452	0.000173676	0.02815	DOWN	No
ENSG00000239713.9	APOBEC3G	apolipoprotein B mRNA editing enzyme catalytic subunit 3G	60489	990.017	-1.69631	0.434114	-3.90751	9.3258E-05	0.0194328	DOWN	No
ENSG00000100300.18	TSPO	translocator protein	706	627.557	-1.52862	0.371918	-4.11009	3.95511E-05	0.0121023	DOWN	No
ENSG00000131831.18	RAI2	retinoic acid induced 2	10742	238.131	-1.80865	0.474502	-3.81167	0.00013803	0.0238269	DOWN	No
ENSG00000091482.8	SMPX	small muscle protein X-linked	23676	138.533	-2.92474	0.800441	-3.65391	0.000258274	0.0345649	DOWN	No
ENSG00000005893.15	LAMP2	lysosomal associated membrane protein 2	3920	6580.68	-0.993893	0.282996	-3.51204	0.000444687	0.0444307	DOWN	No
ENSG00000134242.16	PTPN22	protein tyrosine phosphatase non-receptor type 22	26191	454.057	-2.15798	0.581296	-3.71235	0.000205341	0.0309693	DOWN	No
ENSG00000188015.10	S100A3	S100 calcium binding protein A3	6274	144.133	-2.51793	0.64012	-3.93353	8.3785E-05	0.0187861	DOWN	No
ENSG00000169418.10	NPR1	natriuretic peptide receptor 1	4881	3646.26	-1.10538	0.304119	-3.63468	0.000278321	0.0361473	DOWN	No
ENSG00000205221.12	VIT	vitrin	5212	33.7934	-4.40603	0.817041	-5.39267	6.9422E-08	0.000225037	DOWN	No
ENSG00000118855.19	MFSD1	major facilitator superfamily domain containing 1	64747	2856.62	-1.02945	0.28921	-3.55952	0.000371539	0.041691	DOWN	No
ENSG00000169116.11	PARM1	prostate androgen-regulated mucin-like protein 1	25849	1539.28	-1.73125	0.456341	-3.79376	0.000148381	0.0251687	DOWN	No
ENSG00000112936.18	C7	complement C7	730	11987.7	-3.63516	0.883228	-4.11576	3.859E-05	0.0121023	DOWN	No
ENSG00000250722.6	SELENOP	selenoprotein P	6414	5897.61	-1.86589	0.397824	-4.69024	2.72888E-06	0.00300998	DOWN	No
ENSG00000151882.11	CCL28	C-C motif chemokine ligand 28	56477	116.287	-2.51761	0.618269	-4.07203	4.6646E-05	0.0133222	DOWN	No
ENSG00000287367.1				75.1229	-2.35144	0.578929	-4.0617	4.87164E-05	0.0135792	DOWN	No
ENSG00000113088.5	GZMK	granzyme K	3003	157.908	-4.80309	0.812454	-5.91183	3.38336E-09	2.46774E-05	DOWN	No
ENSG00000145649.8	GZMA	granzyme A	3001	261.073	-3.04747	0.797778	-3.81995	0.000133478	0.0234591	DOWN	No
ENSG00000164308.16	ERAP2	endoplasmic reticulum aminopeptidase 2	64167	1512.7	-1.62514	0.361793	-4.49192	7.05855E-06	0.00435352	DOWN	No
ENSG00000145779.8	TNFAIP8	TNF alpha induced protein 8	25816	1016.49	-1.13291	0.303916	-3.72771	0.000193228	0.0303359	DOWN	No
ENSG00000113303.11	BTNL8	butyrophilin like 8	79908	75.5742	-1.88053	0.517657	-3.63278	0.000280386	0.0361473	DOWN	No
ENSG00000164530.15	PI16	peptidase inhibitor 16	221476	70.1356	-2.51069	0.591097	-4.2475	2.16169E-05	0.00900963	DOWN	No
ENSG00000203797.10	DDO	D-aspartate oxidase	8528	45.3385	-2.17109	0.54052	-4.01667	5.9255E-05	0.0152366	DOWN	No
ENSG00000186088.16	GSAP	gamma-secretase activating protein	54103	1822.28	-2.23075	0.433442	-5.14659	2.65266E-07	0.000515943	DOWN	No
ENSG00000169499.15	PLEKHA2	pleckstrin homology domain containing A2	59339	5508.91	-1.06425	0.30507	-3.48854	0.000485669	0.0469185	DOWN	No
ENSG00000104205.15	SGK3	serum/glucocorticoid regulated kinase family member 3	23678	2236.67	-0.696467	0.187822	-3.70812	0.000208803	0.0309693	DOWN	No
ENSG00000154589.6	LY96	lymphocyte antigen 96	23643	471.296	-2.28254	0.543175	-4.20222	2.6434E-05	0.0101462	DOWN	No
ENSG00000104361.10	NIPAL2	NIPA like domain containing 2	79815	731.247	-1.82822	0.470856	-3.88276	0.000103277	0.02078	DOWN	No
ENSG00000096968.13	JAK2	Janus kinase 2	3717	2339.48	-0.760047	0.218866	-3.47265	0.000515344	0.0491345	DOWN	No
ENSG00000263482.3				31.0703	-2.59393	0.699756	-3.7069	0.00020981	0.0309693	DOWN	No
ENSG00000180628.15	PCGF5	polycomb group ring finger 5	84333	3791.68	-1.13767	0.321484	-3.5388	0.000401948	0.0425552	DOWN	No
ENSG00000110079.18	MS4A4A	membrane spanning 4-domains A4A	51338	655.434	-2.04993	0.581339	-3.52621	0.000421547	0.0430022	DOWN	No
ENSG00000166927.13	MS4A7	membrane spanning 4-domains A7	58475	1314.07	-2.2841	0.558687	-4.08833	4.34486E-05	0.0126761	DOWN	No
ENSG00000137509.11	PRCP	prolylcarboxypeptidase	5547	4712.39	-0.924298	0.249645	-3.70244	0.000213533	0.0310186	DOWN	No
ENSG00000149218.5	ENDOD1	endonuclease domain containing 1	23052	717.547	-1.27374	0.343973	-3.70303	0.000213041	0.0310186	DOWN	No
ENSG00000109943.9	CRTAM	cytotoxic and regulatory T cell molecule	56253	50.3231	-3.19187	0.709289	-4.5001	6.79219E-06	0.00430787	DOWN	No
ENSG00000184574.10	LPAR5	lysophosphatidic acid receptor 5	57121	110.444	-1.69407	0.429996	-3.93973	8.15737E-05	0.0187395	DOWN	No
ENSG00000111404.6	RERGL	RERG like	79785	123.288	-4.52516	0.835144	-5.41842	6.0128E-08	0.000219279	DOWN	No
ENSG00000139160.13	ETFBKMT	electron transfer flavoprotein subunit beta lysine methyltransferase	254013	305.633	-0.958386	0.261243	-3.66857	0.000243915	0.0332533	DOWN	No
ENSG00000277851.2				22.3055	-2.63016	0.633844	-4.14955	3.33134E-05	0.0109936	DOWN	No
ENSG00000136156.15	ITM2B	integral membrane protein 2B	9445	22654.5	-1.36259	0.346652	-3.93072	8.46925E-05	0.0188619	DOWN	No
ENSG00000100450.13	GZMH	granzyme H	2999	93.2876	-2.43783	0.671442	-3.63074	0.000282607	0.0361473	DOWN	No
ENSG00000157470.12	FAM81A	family with sequence similarity 81 member A	145773	1346.78	-1.44874	0.376004	-3.853	0.000116681	0.022105	DOWN	No
ENSG00000176463.14	SLCO3A1	solute carrier organic anion transporter family member 3A1	28232	1006.14	-1.74818	0.425997	-4.10374	4.06521E-05	0.0121023	DOWN	No
ENSG00000259134.7	LINC00924	long intergenic non-protein coding RNA 924	145820	246.03	-2.56703	0.734148	-3.49661	0.000471202	0.0459777	DOWN	No
ENSG00000281005.1	LINC00921	long intergenic non-protein coding RNA 921	283876	80.8687	-1.5372	0.402842	-3.81588	0.000135699	0.0235655	DOWN	No
ENSG00000161921.15	CXCL16	C-X-C motif chemokine ligand 16	58191	820.232	-1.52687	0.362369	-4.21357	2.5137E-05	0.00996226	DOWN	No
ENSG00000182853.12	VMO1	vitelline membrane outer layer 1 homolog	284013	90.5868	-1.83289	0.45223	-4.05301	5.05631E-05	0.0137867	DOWN	No
ENSG00000197540.8	GZMM	granzyme M	3004	68.5292	-2.39427	0.672028	-3.56275	0.000366991	0.0414999	DOWN	No
ENSG00000171101.13	SIGLEC17P	sialic acid binding Ig like lectin 17, pseudogene	284367	18.86	-2.90853	0.673106	-4.32105	1.55286E-05	0.00751646	DOWN	No
ENSG00000171867.16	PRNP	prion protein	5621	1432.2	-1.5933	0.383714	-4.15232	3.29124E-05	0.0109936	DOWN	No
ENSG00000100385.14	IL2RB	interleukin 2 receptor subunit beta	3560	337.204	-2.54985	0.653546	-3.90156	9.55734E-05	0.0197756	DOWN	No
ENSG00000243811.10	APOBEC3D	apolipoprotein B mRNA editing enzyme catalytic subunit 3D	140564	35.3522	-1.67406	0.467445	-3.58129	0.000341895	0.0397732	DOWN	No
ENSG00000186310.9	NAP1L3	nucleosome assembly protein 1 like 3	4675	300.55	-2.78549	0.790443	-3.52396	0.00042515	0.0430686	DOWN	No
ENSG00000183918.16	SH2D1A	SH2 domain containing 1A	4068	133.142	-3.36826	0.780626	-4.31482	1.59733E-05	0.00751646	DOWN	No
ENSG00000143217.9	NECTIN4	nectin cell adhesion molecule 4	81607	52.7538	3.84863	1.07206	3.58995	0.000330742	0.0390664	UP	No
ENSG00000182795.13	C1orf116	chromosome 1 open reading frame 116	79098	198.318	3.8753	0.883036	4.38861	1.1475E-05	0.00627687	UP	No
ENSG00000134317.18	GRHL1	grainyhead like transcription factor 1	29841	204.718	1.24033	0.308951	4.01464	5.95364E-05	0.0152366	UP	No
ENSG00000162949.16	CAPN13	calpain 13	92291	129.415	3.17659	0.754106	4.21239	2.52685E-05	0.00996226	UP	No
ENSG00000168878.17	SFTPB	surfactant protein B	6439	12255.6	5.6376	1.56083	3.61192	0.000303934	0.0371015	UP	No
ENSG00000235584.3				18.4902	2.88723	0.708718	4.07388	4.62359E-05	0.0133222	UP	No
ENSG00000164265.9	SCGB3A2	secretoglobin family 3A member 2	117156	4667.67	4.76662	1.26403	3.77098	0.000162608	0.026741	UP	No
ENSG00000113739.10	STC2	stanniocalcin 2	8614	559.862	1.50052	0.329929	4.548	5.41591E-06	0.00385388	UP	Yes
ENSG00000019102.12	VSIG2	V-set and immunoglobulin domain containing 2	23584	89.614	1.29445	0.354614	3.6503	0.000261934	0.0345851	UP
ENSG00000221479.3	MIR1251	microRNA 1251	100302289	32.895	3.38247	0.80694	4.19172	2.76844E-05	0.0104895	UP
ENSG00000126752.7	SSX1	SSX family member 1	6756	174.158	20.123	3.07	6.55475	5.57362E-11	1.6261E-06	UP
ENSG00000159450.12	TCHH	trichohyalin	7062	66.6668	2.04351	0.577309	3.53971	0.000400562	0.0425552	UP
ENSG00000231079.7				62.6728	1.59117	0.358986	4.43241	9.3187E-06	0.00533084	UP
ENSG00000008300.17	CELSR3	cadherin EGF LAG seven-pass G-type receptor 3	1951	315.238	1.71265	0.48446	3.53517	0.00040752	0.0425552	UP	Yes
ENSG00000249482.1	USP17L14P	ubiquitin specific peptidase 17 like family member 14, pseudogene	100287270	100.921	1.743	0.485687	3.58872	0.000332304	0.0390927	UP
ENSG00000206077.11	ZDHHC11B	zinc finger DHHC-type containing 11B	653082	175.122	1.42426	0.402612	3.53756	0.000403838	0.0425552	UP
ENSG00000146453.13	PNLDC1	PARN like ribonuclease domain containing exonuclease 1	154197	27.8144	2.3047	0.626163	3.68068	0.000232617	0.0322566	UP
ENSG00000133863.8	TEX15	testis expressed 15, meiosis and synapsis associated	56154	1777.61	2.09408	0.583162	3.5909	0.000329541	0.0390664	UP
ENSG00000253726.1	LOC101926908	uncharacterized LOC101926908	101926908	71.4917	3.15351	0.778595	4.05026	5.11618E-05	0.0138208	UP
ENSG00000255375.3	LOC107984322	uncharacterized LOC107984322	107984322	30.8401	2.87872	0.722972	3.98178	6.83999E-05	0.0164923	UP
ENSG00000281344.1				3234.55	1.88637	0.452261	4.17099	3.03286E-05	0.0105338	UP
ENSG00000233672.7				192.162	1.13735	0.314579	3.61547	0.000299805	0.0367531	UP
ENSG00000286614.1				214.855	2.10472	0.577503	3.64451	0.000267904	0.0352076	UP
ENSG00000287515.1				177.532	2.30808	0.615681	3.74883	0.000177663	0.0286372	UP
ENSG00000006432.15	MAP3K9	mitogen-activated protein kinase kinase kinase 9	4293	912.131	1.04337	0.207871	5.01931	5.18571E-07	0.00079628	UP	Yes
ENSG00000280070.1				45.388	2.7043	0.775847	3.48562	0.000491007	0.0472776	UP
ENSG00000225930.4	LINC02249	long intergenic non-protein coding RNA 2249	26082	1788.35	1.4731	0.421927	3.49136	0.000480561	0.0465793	UP
ENSG00000259993.1				189.819	2.38607	0.54816	4.35287	1.34368E-05	0.00687751	UP
ENSG00000279417.1				1350.5	1.65316	0.422741	3.91059	9.2721E-05	0.0193992	UP
ENSG00000279912.1				1061.66	1.62543	0.419711	3.87274	0.00010762	0.0213993	UP
ENSG00000260211.2				208.368	1.75823	0.444982	3.95124	7.77481E-05	0.0182927	UP
ENSG00000259404.5				171.833	1.41781	0.331891	4.27192	1.93795E-05	0.00850317	UP
ENSG00000149927.18	DOC2A	double C2 domain alpha	8448	125.925	1.56595	0.440424	3.55555	0.000377196	0.0418005	UP	Yes
ENSG00000214617.9	SLC6A10P	solute carrier family 6 member 10, pseudogene	386757	421.548	2.87103	0.463382	6.19581	5.79861E-10	5.63915E-06	UP
ENSG00000198555.7				93.1259	2.21474	0.459913	4.81556	1.46785E-06	0.00178435	UP
ENSG00000196169.15	KIF19	kinesin family member 19	124602	372.645	2.73568	0.633669	4.31721	1.5813E-05	0.00751646	UP
ENSG00000206422.2	LRRC30	leucine rich repeat containing 30	339291	70.8313	2.86588	0.715736	4.0041	6.22541E-05	0.0157936	UP
ENSG00000105613.10	MAST1	microtubule associated serine/threonine kinase 1	22983	172.228	1.8103	0.342432	5.28661	1.2462E-07	0.000309285	UP	Yes
ENSG00000101098.12	RIMS4	regulating synaptic membrane exocytosis 4	140730	365.334	1.38165	0.349625	3.95182	7.7563E-05	0.0182927	UP	Yes
ENSG00000100167.20	SEPTIN3	septin 3	55964	1881.99	1.44166	0.316103	4.56071	5.0985E-06	0.00385388	UP	Yes
ENSG00000287453.1				65.6263	3.52885	0.946711	3.72748	0.000193401	0.0303359	UP
ENSG00000275291.1	LOC124904624	U1 spliceosomal RNA	124904624	25.4484	2.97089	0.833832	3.56293	0.000366736	0.0414999	UP
ENSG00000163462.18	TRIM46	tripartite motif containing 46	80128	640.177	1.10452	0.311354	3.54746	0.000388967	0.0421862	UP	Yes
ENSG00000231172.2	EVA1A-AS	EVA1A antisense RNA	101927884	43.0065	1.56081	0.43103	3.62113	0.000293322	0.0367531	UP
ENSG00000229243.2	LINC01981	long intergenic non-protein coding RNA 1981	100996624	55.5097	2.75433	0.691452	3.9834	6.79362E-05	0.0164923	UP
ENSG00000183654.9	MARCHF11	membrane associated ring-CH-type finger 11	441061	55.0038	2.61546	0.743676	3.51693	0.000436568	0.0439202	UP	Yes
ENSG00000250448.1				16.0486	3.13348	0.863552	3.6286	0.000284966	0.0361473	UP
ENSG00000285687.1	FAM90A22	family with sequence similarity 90 member A22	645558	40.1313	1.99234	0.514734	3.87063	0.000108555	0.0213993	UP
ENSG00000285765.1	FAM90A23	family with sequence similarity 90 member A23	645572	74.9851	1.4293	0.388404	3.67994	0.000233287	0.0322566	UP
ENSG00000215354.9	FAM90A24P	family with sequence similarity 90, member A24	441332	137.041	0.916725	0.255991	3.58108	0.000342179	0.0397732	UP
ENSG00000254229.2	FAM90A12P	Putative protein FAM90A12	645879	120.415	0.898353	0.242146	3.70997	0.000207285	0.0309693	UP
ENSG00000104722.14	NEFM	neurofilament medium chain	4741	241.201	2.63165	0.752276	3.49825	0.00046833	0.0459116	UP	Yes
ENSG00000270921.1				84.4055	2.15707	0.605863	3.56032	0.000370397	0.041691	UP
ENSG00000007372.23	PAX6	paired box 6	5080	147.708	2.27445	0.649396	3.50241	0.000461069	0.0455486	UP	Yes
ENSG00000257818.1				214.21	1.49181	0.40309	3.70095	0.000214796	0.0310186	UP
ENSG00000257777.1				14.9965	3.0178	0.845338	3.56994	0.000357067	0.0408527	UP
ENSG00000258091.1				23.7341	3.37837	0.88224	3.82931	0.000128503	0.023304	UP
ENSG00000230283.1	RPS12P24	ribosomal protein S12 pseudogene 24	100271551	16.6155	3.09321	0.867077	3.5674	0.000360536	0.0410885	UP
ENSG00000258932.5	MIR3171HG	MIR3171 host gene	728755	107.49	3.49715	0.89861	3.89173	9.9531E-05	0.0203064	UP
ENSG00000067842.17	ATP2B3	ATPase plasma membrane Ca2+ transporting 3	492	85.9264	1.57953	0.426156	3.70646	0.000210178	0.0309693	UP	Yes
ENSG00000117501.14	MROH9	maestro heat like repeat family member 9	80133	112.063	2.96105	0.853711	3.46845	0.000523467	0.0495849	UP
ENSG00000207975.1	MIR181B1	microRNA 181b-1	406955	38.683	4.38003	0.757403	5.78295	7.34E-09	4.28289E-05	UP
ENSG00000231718.1	LINC02789	long intergenic non-protein coding RNA 2789	400800	23.103	3.84365	0.964169	3.98649	6.7583E-05	0.0164923	UP
ENSG00000201901.1	RN7SKP48	RN7SK pseudogene 48	106479116	52.1173	10.6954	3.01893	3.54276	0.000395963	0.0425552	UP
ENSG00000250266.2	LINC01612	long intergenic non-protein coding RNA 1612	101928223	136.987	4.04014	0.799436	5.05374	4.3324E-07	0.00070221	UP
ENSG00000229206.3				20.449	3.56556	0.928537	3.83997	0.000123049	0.0228659	UP
ENSG00000237986.4	CELF2-AS2	CELF2 antisense RNA 2	439950	144.562	2.63816	0.584604	4.51272	6.411E-06	0.0041494	UP
ENSG00000197674.7	OR51C1P	olfactory receptor family 51 subfamily C member 1 pseudogene	401661	32.7448	3.13006	0.850928	3.67841	0.000234695	0.0322982	UP
ENSG00000258661.1				16.1243	4.71861	1.32732	3.555	0.00037798	0.0418005	UP
ENSG00000141639.12	MAPK4	mitogen-activated protein kinase 4	5596	872.17	1.13592	0.29043	3.91117	9.18493E-05	0.0193992	UP	Yes
ENSG00000256463.8	SALL3	spalt like transcription factor 3	27164	760.652	3.65383	0.933707	3.91325	9.1061E-05	0.0193992	UP	Yes
ENSG00000200494.1				169.973	12.3725	3.02553	4.08938	4.32526E-05	0.0126761	UP
ENSG00000237424.1	FOXD2-AS1	FOXD2 adjacent opposite strand RNA 1	84793	474.506	1.36154	0.245645	5.54269	2.97855E-08	0.000124142	UP
ENSG00000214336.4	FOXI3	forkhead box I3	344167	70.8255	3.18429	0.860783	3.69929	0.000216205	0.0310186	UP
ENSG00000109705.7	NKX3-2	NK3 homeobox 2	579	260.059	2.25969	0.599199	3.77118	0.000162477	0.026741	UP
ENSG00000146352.13	CLVS2	clavesin 2	134829	988.164	2.12666	0.599176	3.54931	0.000386248	0.0420477	UP	Yes
ENSG00000279099.1				71.2616	2.02696	0.525987	3.85363	0.000116381	0.022105	UP
ENSG00000173253.15	DMRT2	doublesex and mab-3 related transcription factor 2	10655	100.819	3.89833	0.94087	4.14333	3.4233E-05	0.0110963	UP
ENSG00000173157.16	ADAMTS20	ADAM metallopeptidase with thrombospondin type 1 motif 20	80070	1114.42	2.01542	0.4952	4.0699	4.7328E-05	0.0133222	UP
ENSG00000135476.11	ESPL1	extra spindle pole bodies like 1, separase	9700	2679.91	1.42593	0.381163	3.74099	0.000183297	0.0293829	UP
ENSG00000140015.20	KCNH5	potassium voltage-gated channel subfamily H member 5	27133	240.006	3.39221	0.527043	6.4363	1.22423E-10	1.78584E-06	UP	Yes
ENSG00000119715.15	ESRRB	estrogen related receptor beta	2103	310.44	2.10357	0.521326	4.03503	5.45948E-05	0.01448	UP
ENSG00000159387.7	IRX6	iroquois homeobox 6	79190	138.213	1.94606	0.53945	3.60748	0.000309181	0.037276	UP
ENSG00000232190.3	LINC02181	long intergenic non-protein coding RNA 2181	440390	91.9857	1.71229	0.439335	3.89746	9.7282E-05	0.0199722	UP
ENSG00000171388.12	APLN	apelin	8862	519.476	1.61599	0.452051	3.5748	0.000350496	0.0404179	UP	Yes
ENSG00000162975.5	KCNF1	potassium voltage-gated channel modifier subfamily F member 1	3754	96.7111	1.89588	0.383483	4.94384	7.663E-07	0.00111741	UP	Yes
ENSG00000264370.1	MIR3125	microRNA 3125	100422986	17.2384	2.26618	0.568208	3.98829	6.65518E-05	0.0164923	UP
ENSG00000162981.14	LRATD1	LRAT domain containing 1	151354	4186.63	1.08143	0.300385	3.60015	0.000318028	0.0381829	UP
ENSG00000084710.14	EFR3B	EFR3 homolog B	22979	2265.61	0.886174	0.238255	3.71944	0.000199668	0.0306596	UP	Yes
ENSG00000233757.6	LOC344065	zinc finger protein 570-like	344065	865.409	0.813309	0.228791	3.55481	0.000378246	0.0418005	UP
ENSG00000235651.1	G3BP1P1	G3BP1 pseudogene 1	100422338	84.9547	1.62599	0.396109	4.10489	4.0451E-05	0.0121023	UP
ENSG00000144395.18	CCDC150	coiled-coil domain containing 150	284992	1478.29	1.66966	0.364827	4.57657	4.72653E-06	0.00385388	UP
ENSG00000130294.16	KIF1A	kinesin family member 1A	547	9288.72	1.91825	0.377256	5.08475	3.68113E-07	0.000631747	UP	Yes
ENSG00000250371.1				55.4695	1.78266	0.504536	3.53327	0.000410455	0.0425552	UP
ENSG00000164362.20	TERT	telomerase reverse transcriptase	7015	52.1174	2.97012	0.682313	4.35302	1.34272E-05	0.00687751	UP
ENSG00000152931.8	PART1	prostate androgen-regulated transcript 1	25859	69.3782	1.91813	0.544169	3.52488	0.000423681	0.0430686	UP
ENSG00000249738.10	LOC105377683	uncharacterized LOC105377683	105377683	173.944	1.92719	0.492444	3.91352	9.0969E-05	0.0193992	UP
ENSG00000253298.2	LINC01845	long intergenic non-protein coding RNA 1845	285627	52.8062	2.09554	0.583119	3.59367	0.00032605	0.0389857	UP
ENSG00000112182.15	BACH2	BTB domain and CNC homolog 2	60468	3845.25	1.10752	0.244108	4.53701	5.7058E-06	0.00387132	UP	Yes
ENSG00000287789.1				276.75	2.02841	0.580607	3.49361	0.000476543	0.0463438	UP
ENSG00000216802.1				33.6858	1.83888	0.492776	3.73168	0.000190207	0.030324	UP
ENSG00000280184.2				72.1538	1.32333	0.380634	3.47664	0.00050773	0.0485673	UP
ENSG00000198670.11	LPA	lipoprotein(a)	4018	285.902	3.05388	0.775868	3.93608	8.28222E-05	0.0187861	UP
ENSG00000282381.1				196.026	2.40475	0.618259	3.88956	0.000100427	0.020347	UP
ENSG00000184956.16	MUC6	mucin 6, oligomeric mucus/gel-forming	4588	249.199	2.21337	0.575778	3.84415	0.000120973	0.0226243	UP
ENSG00000254672.1	WEE2P1	WEE2 pseudogene 1	100420018	66.2318	1.83318	0.517454	3.54268	0.000396076	0.0425552	UP
ENSG00000255345.1				78.1576	1.54371	0.403316	3.82756	0.000129421	0.023304	UP
ENSG00000111788.10				2282.12	1.43083	0.347987	4.11174	3.92684E-05	0.0121023	UP
ENSG00000214826.5				1741.78	1.59835	0.396519	4.03097	5.5548E-05	0.0146001	UP
ENSG00000013573.17	DDX11	DEAD/H-box helicase 11	1663	5090.25	1.04386	0.29383	3.5526	0.000381451	0.0419955	UP
ENSG00000166860.3	ZBTB39	zinc finger and BTB domain containing 39	9880	1969.88	0.842774	0.203012	4.15136	3.3512E-05	0.0109936	UP
ENSG00000139445.18	FOXN4	forkhead box N4	121643	123.699	1.87083	0.534247	3.5018	0.000462121	0.0455486	UP
ENSG00000177084.16	POLE	DNA polymerase epsilon, catalytic subunit	5426	10427.9	1.21015	0.330762	3.65868	0.000253522	0.0343149	UP
ENSG00000175820.3	CCDC168	coiled-coil domain containing 168	643677	77.2318	1.70137	0.396021	4.29616	1.73784E-05	0.00804785	UP
ENSG00000225163.4				69.1133	1.77184	0.46355	3.82232	0.000132203	0.0233759	UP
ENSG00000103832.10				56.6652	2.98857	0.683013	4.37557	1.21115E-05	0.00642461	UP
ENSG00000103995.14	CEP152	centrosomal protein 152	22995	1641.36	1.25654	0.351889	3.57084	0.000355835	0.0408527	UP
ENSG00000187741.15	FANCA	FA complementation group A	2175	3548	0.993888	0.284139	3.49789	0.000468951	0.0459116	UP	Yes
ENSG00000076382.17	SPAG5	sperm associated antigen 5	10615	4476.25	1.44204	0.387389	3.72246	0.000197289	0.0306166	UP	Yes
ENSG00000278259.4	MYO19	myosin XIX	80179	3488.73	0.972113	0.277496	3.50316	0.000459774	0.0455486	UP
ENSG00000154920.14	EME1	essential meiotic structure-specific endonuclease 1	146956	381.413	1.37991	0.390611	3.53271	0.000411331	0.0425552	UP	Yes
ENSG00000200997.1	RNVU1-34	RNA, variant U1 small nuclear 34	106480177	16.0473	3.99282	0.983618	4.05932	4.92161E-05	0.0135792	UP
ENSG00000250933.1				47.9955	1.82781	0.472113	3.87155	0.000108147	0.0213993	UP
ENSG00000267150.1				49.1796	1.92599	0.520228	3.7022	0.000213737	0.0310186	UP
ENSG00000268105.1				111.397	1.83248	0.516117	3.55051	0.000384486	0.0420126	UP
ENSG00000266976.3	LOC102724908	uncharacterized LOC102724908	102724908	86.9011	2.30784	0.599307	3.85084	0.000117712	0.0221564	UP
ENSG00000126001.16	CEP250	centrosomal protein 250	11190	4627.16	0.773285	0.209849	3.68495	0.000228744	0.0320846	UP
ENSG00000277777.1				78.5832	1.71233	0.377358	4.53767	5.68778E-06	0.00387132	UP
ENSG00000274790.1				78.7028	1.72125	0.377472	4.55994	5.1167E-06	0.00385388	UP
ENSG00000274046.1				78.6374	1.70819	0.377438	4.52574	6.01846E-06	0.00399065	UP
ENSG00000274484.1				78.529	1.71656	0.377306	4.5495	5.37728E-06	0.00385388	UP
ENSG00000276546.1				78.7028	1.72125	0.377472	4.55994	5.1167E-06	0.00385388	UP
ENSG00000100078.4	PLA2G3	phospholipase A2 group III	50487	32.3093	2.6169	0.669342	3.90966	9.24245E-05	0.0193992	UP
ENSG00000236031.1				32.8654	1.86489	0.515573	3.61712	0.000297903	0.0367531	UP
ENSG00000286002.1				25.9922	2.98155	0.83962	3.55107	0.000383663	0.0420126	UP
ENSG00000248228.2	SLIT2-IT1	SLIT2 intronic transcript 1	100505893	98.8431	2.15545	0.596176	3.61546	0.00029982	0.0367531	UP
ENSG00000173250.2	GPR151	G protein-coupled receptor 151	134391	24.7836	2.24034	0.638528	3.50861	0.000450461	0.0448539	UP
ENSG00000254226.6	LINC01933	long intergenic non-protein coding RNA 1933	101927115	33.6052	2.47729	0.577533	4.28944	1.79126E-05	0.00816565	UP
ENSG00000112164.6	GLP1R	glucagon like peptide 1 receptor	2740	433.986	1.35925	0.366402	3.70972	0.000207488	0.0309693	UP	Yes
ENSG00000106689.11	LHX2	LIM homeobox 2	9355	65.6659	3.05561	0.791719	3.85947	0.000113635	0.022102	UP	Yes
ENSG00000176925.7	OR51F2	olfactory receptor family 51 subfamily F member 2	119694	19.9875	4.08243	1.13647	3.59219	0.000327905	0.0390474	UP
ENSG00000110680.12	CALCA	calcitonin related polypeptide alpha	796	32.9339	3.15109	0.8358	3.77015	0.00016315	0.026741	UP	Yes
ENSG00000133640.20	LRRIQ1	leucine rich repeats and IQ motif containing 1	84125	1188.59	0.971605	0.258545	3.75798	0.000171292	0.0279187	UP
ENSG00000282864.1				31.9532	2.57063	0.665547	3.86243	0.000112264	0.0219819	UP
ENSG00000188825.14	LINC00910	long intergenic non-protein coding RNA 910	100130581	652.985	1.62573	0.311039	5.22678	1.72485E-07	0.000359447	UP
ENSG00000121101.15	TEX14	testis expressed 14, intercellular bridge forming factor	56155	242.124	1.62823	0.457783	3.55676	0.000375451	0.0418005	UP
ENSG00000287001.1	LOC105372436	uncharacterized LOC105372436	105372436	48.6059	2.87918	0.778474	3.69848	0.000216891	0.0310186	UP
ENSG00000157404.15	KIT	KIT proto-oncogene, receptor tyrosine kinase	3815	2520.76	0.8663	0.210872	4.10819	3.98776E-05	0.0121023	UP	Yes
ENSG00000279376.1				51.4928	2.25014	0.629438	3.57483	0.00035045	0.0404179	UP
ENSG00000286371.1				43.0709	1.9997	0.536389	3.72808	0.000192945	0.0303359	UP
ENSG00000164199.18	ADGRV1	adhesion G protein-coupled receptor V1	84059	4774.08	2.24174	0.533126	4.2049	2.61192E-05	0.0101462	UP	Yes
ENSG00000164626.9	KCNK5	potassium two pore domain channel subfamily K member 5	8645	676.739	1.65212	0.368054	4.4888	7.16261E-06	0.00435352	UP	Yes
ENSG00000225345.3				118.62	2.19207	0.448177	4.89108	1.00286E-06	0.00132993	UP
ENSG00000180071.20	FAM95C	family with sequence similarity 95 member C	100289137	608.825	1.65243	0.402561	4.1048	4.04668E-05	0.0121023	UP
ENSG00000258077.2				137.406	1.93198	0.414289	4.66336	3.1194E-06	0.00302539	UP
ENSG00000286259.1				90.8231	2.11835	0.558983	3.78965	0.00015086	0.0254412	UP
ENSG00000258088.1				150.827	2.28655	0.488113	4.68447	2.8689E-06	0.00300998	UP
ENSG00000198923.4				17.9276	3.57262	0.834822	4.2795	1.87315E-05	0.00840755	UP
ENSG00000186047.10	DLEU1-AS1	DLEU1 antisense RNA 1	103689915	178.613	1.82173	0.50187	3.62988	0.000283548	0.0361473	UP
ENSG00000109107.14	ALDOC	aldolase, fructose-bisphosphate C	230	663.99	1.27907	0.331899	3.85379	0.000116302	0.022105	UP	Yes
ENSG00000227722.2				45.5834	3.32795	0.701396	4.74475	2.08761E-06	0.00243624	UP
ENSG00000228697.4	LOC101928565	uncharacterized LOC101928565	101928565	158.634	3.47913	0.651	5.34428	9.07769E-08	0.000264842	UP
ENSG00000215833.3	QRSL1P1	QRSL1 pseudogene 1	730016	39.6115	3.83294	0.882095	4.34527	1.3917E-05	0.00699734	UP
ENSG00000242795.2				36.8431	2.87378	0.791847	3.62922	0.000284283	0.0361473	UP
ENSG00000152591.15	DSPP	dentin sialophosphoprotein	1834	29.6851	4.03395	0.951695	4.2387	2.24823E-05	0.00923831	UP
ENSG00000234753.5	FOXP4-AS1	FOXP4 antisense RNA 1	101060264	150.571	1.77764	0.445917	3.98648	6.7065E-05	0.0164923	UP
ENSG00000106113.19	CRHR2	corticotropin releasing hormone receptor 2	1395	127.028	3.45182	0.826896	4.17443	2.98737E-05	0.0105338	UP
ENSG00000250979.1				327.877	1.45033	0.399327	3.63194	0.000281299	0.0361473	UP
ENSG00000257842.6	NOVA1-DT	NOVA1 divergent transcript	102725045	95.9194	2.81815	0.801148	3.51763	0.000435413	0.0439202	UP
ENSG00000259701.1				14.6907	4.33108	1.04413	4.14802	3.35365E-05	0.0109936	UP
ENSG00000207205.1	RNVU1-15	RNA, variant U1 small nuclear 15	101954267	180.223	2.3262	0.643007	3.61769	0.00029724	0.0367531	UP
ENSG00000286172.1	RNVU1-8	RNA, variant U1 small nuclear 8	101447996	180.209	3.25942	0.731105	4.45822	8.26448E-06	0.00482232	UP
ENSG00000279838.1				110.177	1.24729	0.303104	4.11507	3.8763E-05	0.0121023	UP
ENSG00000230184.1				79.598	1.07369	0.273627	3.92394	8.71135E-05	0.0191952	UP
ENSG00000222724.1	RNU2-63P	RNA, U2 small nuclear 63, pseudogene	106480225	132.997	2.25749	0.648946	3.4787	0.000503849	0.0483545	UP
ENSG00000185176.12	AQP12B	aquaporin 12B	653437	134.715	1.56566	0.423889	3.69358	0.000221123	0.0313168	UP
ENSG00000287022.1				19.3923	2.79622	0.663347	4.21532	2.49421E-05	0.00996226	UP
ENSG00000249112.1				126.869	1.55436	0.425822	3.65025	0.000261982	0.0345851	UP
ENSG00000251456.1				110.153	1.89049	0.404074	4.67857	2.88876E-06	0.00300998	UP
ENSG00000202515.1	VTRNA1-3	vault RNA 1-3	56662	32.7828	4.58628	1.09879	4.17394	2.99382E-05	0.0105338	UP
ENSG00000283486.2				68.653	2.28383	0.464134	4.92063	8.6268E-07	0.00119851	UP
ENSG00000232486.1				29.3683	2.0857	0.590591	3.53154	0.000413141	0.0425915	UP
ENSG00000255094.1				18.3492	2.50197	0.655278	3.81818	0.00013444	0.0234868	UP
ENSG00000167771.6	RCOR2	REST corepressor 2	283248	2922.57	1.13448	0.296251	3.82945	0.00012843	0.023304	UP	Yes
ENSG00000126500.3	FLRT1	fibronectin leucine rich transmembrane protein 1	23769	67.7828	1.63275	0.442844	3.68696	0.000226946	0.0319863	UP	Yes
ENSG00000254506.1				16.0513	3.81467	0.958014	3.98185	6.8381E-05	0.0164923	UP
ENSG00000155980.12	KIF5A	kinesin family member 5A	3798	1520.24	0.950126	0.20341	4.67099	2.99746E-06	0.00301555	UP	Yes
ENSG00000258128.2				54.3687	2.83027	0.801796	3.52991	0.000415703	0.0427047	UP
ENSG00000279951.1				40.7448	1.57938	0.432428	3.65235	0.00025985	0.0345851	UP
ENSG00000228740.3	GABRG3-AS1	GABRG3 antisense RNA 1	101928869	34.5044	1.7803	0.388618	4.58111	4.62516E-06	0.00385388	UP
ENSG00000260648.3				19.4821	2.60175	0.73494	3.54008	0.000400003	0.0425552	UP
ENSG00000261441.1				36.4708	2.91285	0.839146	3.47121	0.000518117	0.0492379	UP
ENSG00000279602.1				872.896	2.6	0.57106	4.55294	5.2918E-06	0.00385388	UP
ENSG00000212195.2	LOC124904154	small nucleolar RNA U3	124904154	162.577	1.86158	0.404513	4.60202	4.18411E-06	0.00381473	UP
ENSG00000267269.1				27.3254	2.52965	0.664163	3.80878	0.000139654	0.0238269	UP
ENSG00000267774.2				14.569	2.87916	0.688392	4.18245	2.88389E-05	0.0105338	UP
ENSG00000171864.5	PRND	prion like protein doppel	23627	183.089	3.57514	0.933815	3.82854	0.000128907	0.023304	UP	Yes
ENSG00000264462.1	MIR3648-2	microRNA 3648-2	103504731	7343.54	2.0782	0.568595	3.65497	0.00025721	0.0345649	UP
ENSG00000270022.3				203.503	2.93301	0.701506	4.18102	2.9025E-05	0.0105338	UP
ENSG00000210156.1				21.0607	2.90985	0.663647	4.38464	1.16179E-05	0.00627687	UP
ENSG00000210194.1				18.1876	4.17067	1.09049	3.82458	0.000130997	0.023304	UP
ENSG00000210195.2				56.6982	3.55621	0.637959	5.57436	2.48445E-08	0.000120807	UP
