# Supplementary material for: Gene Expression Analysis of (Paired) Primary and Relapsed Wilms Tumor Samples to Unravel the Underlying Factors Driving Tumor Recurrence
Source: Cancer Med. 2025 May 29;14(11):e70969. doi: 10.1002/cam4.70969 (PMC12120524; doi:10.1002/cam4.70969)
Supplement: Supplementary file 11 — File B. Results of differential gene expression analysis comparing primary Wilms tumors of patients with and without relapse. [file CAM4-14-e70969-s005.xlsx]

## Sheet: Sheet1
Ensgene	SYMBOL	GENENAME	ENTREZID	baseMean	log2FoldChange	lfcSE	stat	pvalue	padj	UP/DOWN
ENSG00000171199	OPRPN	opiorphin prepropeptide	58503	5.33377	-30	3.13463	-9.57051	1.06382e-21	9.35437e-18	DOWN
ENSG00000164651	SP8	Sp8 transcription factor	221833	15.7697	-30	3.13336	-9.5744	1.02453e-21	9.35437e-18	DOWN
ENSG00000171201	SMR3B	submaxillary gland androgen regulated protein 3B	10879	77.6933	-29.9915	2.50394	-11.9777	4.6493e-33	1.66598e-28	DOWN
ENSG00000164326	CARTPT	CART prepropeptide	9607	19.1269	-29.9912	3.16566	-9.4739	2.69578e-21	1.37997e-17	DOWN
ENSG00000185960	SHOX	short stature homeobox	6473	60.383	-29.9796	3.13944	-9.54934	1.30527e-21	9.35437e-18	DOWN
ENSG00000234803	FAM197Y2	family with sequence similarity 197 Y-linked member 2	252946	7.84105	-29.9723	3.14625	-9.52635	1.62905e-21	9.72898e-18	DOWN
ENSG00000261675				55.4725	-23.761	3.06752	-7.746	9.48345e-15	4.24776e-11	DOWN
ENSG00000240241				159.392	-11.9137	3.04671	-3.91036	9.21575e-05	0.018763	DOWN
ENSG00000115593	SMYD1	SET and MYND domain containing 1	150572	257.017	-11.8017	2.82838	-4.17261	3.01127e-05	0.00954893	DOWN
ENSG00000196091	MYBPC1	myosin binding protein C1	4604	1330.03	-11.37	2.133	-5.33051	9.79348e-08	0.000250664	DOWN
ENSG00000111049	MYF5	myogenic factor 5	4617	64.2849	-11.129	3.06234	-3.63413	0.000278919	0.0328009	DOWN
ENSG00000163081	CCDC140	CCDC140 long non-coding RNA	151278	47.9794	-10.5283	2.72221	-3.86757	0.000109926	0.0207315	DOWN
ENSG00000138136	LBX1	ladybird homeobox 1	10660	197.158	-9.93048	1.87233	-5.30381	1.13409e-07	0.000253987	DOWN
ENSG00000134240	HMGCS2	3-hydroxy-3-methylglutaryl-CoA synthase 2	3158	277.089	-8.97984	1.99451	-4.50227	6.72313e-06	0.00415362	DOWN
ENSG00000227128				81.6848	-8.83533	1.98807	-4.44417	8.82299e-06	0.00535855	DOWN
ENSG00000168530	MYL1	myosin light chain 1	4632	1566.29	-8.78989	2.16153	-4.06651	4.77232e-05	0.0125672	DOWN
ENSG00000143632	ACTA1	actin alpha 1, skeletal muscle	58	1489.05	-8.52984	1.72127	-4.95554	7.21304e-07	0.000923089	DOWN
ENSG00000206262	FOXL2NB	FOXL2 neighbor	401089	70.296	-8.51595	1.86264	-4.57198	4.83132e-06	0.00356223	DOWN
ENSG00000148704	VAX1	ventral anterior homeobox 1	11023	49.0944	-8.42957	2.32908	-3.61927	0.000295431	0.0336708	DOWN
ENSG00000248635				68.7271	-8.18045	2.12167	-3.85567	0.000115411	0.0214276	DOWN
ENSG00000133020	MYH8	myosin heavy chain 8	4626	3018.6	-7.65698	1.78696	-4.28493	1.82797e-05	0.00764784	DOWN
ENSG00000139330	KERA	keratocan	11081	738.156	-7.59326	2.12136	-3.57944	0.000344333	0.0363967	DOWN
ENSG00000223609	HBD	hemoglobin subunit delta	3045	1415.52	-7.55735	1.75059	-4.31702	1.58149e-05	0.00708371	DOWN
ENSG00000275385	CCL18	C-C motif chemokine ligand 18	6362	7107.71	-7.54618	1.87603	-4.02241	5.76055e-05	0.0142357	DOWN
ENSG00000122180	MYOG	myogenin	4656	842.332	-7.43642	1.75652	-4.23362	2.29961e-05	0.00807861	DOWN
ENSG00000092054	MYH7	myosin heavy chain 7	4625	1042.49	-7.15459	1.67499	-4.27143	1.94221e-05	0.00764784	DOWN
ENSG00000262500	MAPK8IP1P1	mitogen-activated protein kinase 8 interacting protein 1 pseudogene 1	644253	40.0779	-7.15112	1.13741	-6.28721	3.2323e-10	1.28692e-06	DOWN
ENSG00000125740	FOSB	FosB proto-oncogene, AP-1 transcription factor subunit	2354	16499.5	-7.00296	1.34184	-5.21892	1.79969e-07	0.000322441	DOWN
ENSG00000143217	NECTIN4	nectin cell adhesion molecule 4	81607	142.852	-6.93636	1.3231	-5.24249	1.58424e-07	0.000298779	DOWN
ENSG00000159251	ACTC1	actin alpha cardiac muscle 1	70	3805.05	-6.92797	1.57822	-4.38974	1.13485e-05	0.00595591	DOWN
ENSG00000206172	HBA1	hemoglobin subunit alpha 1	3039	38857.8	-6.88185	1.35379	-5.08338	3.7078e-07	0.000577659	DOWN
ENSG00000163092	XIRP2	xin actin binding repeat containing 2	129446	205.359	-6.84444	1.9716	-3.47151	0.000517535	0.0449598	DOWN
ENSG00000144191	CNGA3	cyclic nucleotide gated channel subunit alpha 3	1261	78.0878	-6.72678	1.41948	-4.7389	2.14885e-06	0.00202631	DOWN
ENSG00000137251	TINAG	tubulointerstitial nephritis antigen	27283	31.4209	-6.6405	1.59657	-4.15923	3.19319e-05	0.00994969	DOWN
ENSG00000088726	TMEM40	transmembrane protein 40	55287	18.0696	-6.57864	1.56426	-4.2056	2.60396e-05	0.00881042	DOWN
ENSG00000133055	MYBPH	myosin binding protein H	4608	1034.49	-6.53263	1.74758	-3.73809	0.000185424	0.0256234	DOWN
ENSG00000188536	HBA2	hemoglobin subunit alpha 2	3040	34290.1	-6.52737	1.32233	-4.93625	7.96395e-07	0.000984042	DOWN
ENSG00000180209	MYL11	myosin light chain 11	29895	2037.43	-6.48145	1.32173	-4.90375	9.40227e-07	0.00108681	DOWN
ENSG00000184564	SLITRK6	SLIT and NTRK like family member 6	84189	215.233	-6.47929	1.75547	-3.69091	0.000223454	0.028699	DOWN
ENSG00000224397	PELATON	plaque enriched lncRNA in atherosclerotic and inflammatory bowel macrophage regulation	100506115	571.653	-6.40972	1.28293	-4.99616	5.84818e-07	0.000806301	DOWN
ENSG00000168830	HTR1E	5-hydroxytryptamine receptor 1E	3354	8.53209	-6.32501	1.67585	-3.77421	0.000160513	0.0236505	DOWN
ENSG00000141161	UNC45B	unc-45 myosin chaperone B	146862	352.253	-6.31937	1.76163	-3.58723	0.000334214	0.0358623	DOWN
ENSG00000244734	HBB	hemoglobin subunit beta	3043	27798.3	-6.13905	1.3166	-4.66281	3.11923e-06	0.00286593	DOWN
ENSG00000125798	FOXA2	forkhead box A2	3170	9.65014	-6.1297	1.77767	-3.44817	0.000564392	0.047252	DOWN
ENSG00000180745	CLRN3	clarin 3	119467	24.2636	-6.11197	1.68272	-3.63219	0.000281023	0.0328009	DOWN
ENSG00000205359	SLCO6A1	solute carrier organic anion transporter family member 6A1	133482	50.3915	-6.03396	1.50153	-4.01854	5.85604e-05	0.0143726	DOWN
ENSG00000132677	RHBG	Rh family B glycoprotein	57127	89.0211	-5.98938	1.42359	-4.20723	2.58518e-05	0.00881042	DOWN
ENSG00000223914				18.9093	-5.88402	1.42815	-4.12002	3.78847e-05	0.0112192	DOWN
ENSG00000253301	LINC01606	long intergenic non-protein coding RNA 1606	100507651	631.332	-5.88234	1.22119	-4.8169	1.45804e-06	0.00145731	DOWN
ENSG00000163736	PPBP	pro-platelet basic protein	5473	40.0937	-5.75196	1.41169	-4.07451	4.61121e-05	0.0123308	DOWN
ENSG00000171346	KRT15	keratin 15	3866	33.6581	-5.71628	1.46631	-3.89841	9.68272e-05	0.0194922	DOWN
ENSG00000228289				6.52504	-5.67043	1.51721	-3.73742	0.000185921	0.0256234	DOWN
ENSG00000106366	SERPINE1	serpin family E member 1	5054	23339.2	-5.61771	1.21993	-4.60493	4.12603e-06	0.00336019	DOWN
ENSG00000146147	MLIP	muscular LMNA interacting protein	90523	63.0462	-5.58356	1.38217	-4.0397	5.35193e-05	0.0136011	DOWN
ENSG00000138347	MYPN	myopalladin	84665	224.375	-5.58024	1.33348	-4.18473	2.85509e-05	0.00927107	DOWN
ENSG00000180875	GREM2	gremlin 2, DAN family BMP antagonist	64388	682.341	-5.55903	1.25817	-4.41835	9.94553e-06	0.00579929	DOWN
ENSG00000165685	TMEM52B	transmembrane protein 52B	120939	211.964	-5.55245	1.0536	-5.26996	1.36451e-07	0.000271636	DOWN
ENSG00000174358	SLC6A19	solute carrier family 6 member 19	340024	90.3363	-5.54356	1.28655	-4.30885	1.64104e-05	0.00714931	DOWN
ENSG00000248935				7.76792	-5.45191	1.24274	-4.38701	1.1492e-05	0.00595591	DOWN
ENSG00000099985	OSM	oncostatin M	5008	862.702	-5.4233	1.36854	-3.96284	7.40629e-05	0.0162816	DOWN
ENSG00000104760	FGL1	fibrinogen like 1	2267	10.7978	-5.4153	1.4814	-3.65553	0.00025665	0.0306552	DOWN
ENSG00000124882	EREG	epiregulin	2069	94.8194	-5.38103	1.4299	-3.76322	0.000167739	0.0240535	DOWN
ENSG00000150201	FXYD4	FXYD domain containing ion transport regulator 4	53828	60.6538	-5.36408	1.44646	-3.70843	0.000208547	0.0277802	DOWN
ENSG00000156076	WIF1	WNT inhibitory factor 1	11197	1231.99	-5.3456	1.35437	-3.94694	7.91568e-05	0.0170869	DOWN
ENSG00000284931				103.021	-5.33466	1.39655	-3.81987	0.000133522	0.0226068	DOWN
ENSG00000100739	BDKRB1	bradykinin receptor B1	623	12.3233	-5.23431	1.37348	-3.81099	0.000138413	0.0226802	DOWN
ENSG00000047936	ROS1	ROS proto-oncogene 1, receptor tyrosine kinase	6098	38.0135	-5.23186	1.3958	-3.7483	0.000178041	0.0249391	DOWN
ENSG00000109063	MYH3	myosin heavy chain 3	4621	9046	-5.20647	1.27719	-4.07649	4.57205e-05	0.0123308	DOWN
ENSG00000287318				13.8672	-5.13917	1.34991	-3.80705	0.000140636	0.0228183	DOWN
ENSG00000168907	PLA2G4F	phospholipase A2 group IVF	255189	304.874	-5.13287	1.33437	-3.84667	0.000119732	0.0217182	DOWN
ENSG00000100292	HMOX1	heme oxygenase 1	3162	34422.7	-5.07062	1.11857	-4.53312	5.81193e-06	0.0038326	DOWN
ENSG00000177238	TRIM72	tripartite motif containing 72	493829	97.5386	-5.03133	1.33698	-3.7632	0.000167754	0.0240535	DOWN
ENSG00000214976				17.3878	-5.01521	1.34854	-3.71899	0.000200019	0.0268438	DOWN
ENSG00000158578	ALAS2	5'-aminolevulinate synthase 2	212	447.897	-5.01317	1.10984	-4.51703	6.27129e-06	0.00401284	DOWN
ENSG00000237654	LOC101929653	uncharacterized LOC101929653	101929653	17.6416	-4.9921	1.34413	-3.71401	0.000203998	0.0272756	DOWN
ENSG00000004846	ABCB5	ATP binding cassette subfamily B member 5	340273	241.547	-4.98384	1.18964	-4.18938	2.79723e-05	0.00927107	DOWN
ENSG00000122121	XPNPEP2	X-prolyl aminopeptidase 2	7512	450.836	-4.934	1.20641	-4.08983	4.31694e-05	0.0119914	DOWN
ENSG00000142661	MYOM3	myomesin 3	127294	883.97	-4.9288	1.16783	-4.22047	2.4379e-05	0.00848128	DOWN
ENSG00000172156	CCL11	C-C motif chemokine ligand 11	6356	169.835	-4.92104	1.15807	-4.24934	2.14403e-05	0.0079203	DOWN
ENSG00000170419	VSTM2A	V-set and transmembrane domain containing 2A	222008	1044.44	-4.90835	0.945527	-5.19112	2.09027e-07	0.00035667	DOWN
ENSG00000258053				42.8838	-4.90431	1.3331	-3.67887	0.000234265	0.0293938	DOWN
ENSG00000169877	AHSP	alpha hemoglobin stabilizing protein	51327	28.4985	-4.88064	1.30729	-3.73341	0.000188901	0.0257399	DOWN
ENSG00000263503				122.431	-4.87014	1.06048	-4.59239	4.38198e-06	0.00348932	DOWN
ENSG00000257454				17.4257	-4.85971	1.41152	-3.44288	0.000575548	0.0477399	DOWN
ENSG00000133454	MYO18B	myosin XVIIIB	84700	426.746	-4.8565	1.34041	-3.62316	0.000291024	0.0334662	DOWN
ENSG00000236841	LOC101929532	uncharacterized LOC101929532	101929532	22.8079	-4.84422	1.12672	-4.2994	1.71258e-05	0.00730557	DOWN
ENSG00000077522	ACTN2	actinin alpha 2	88	1191.3	-4.84204	1.26862	-3.81679	0.000135197	0.0226068	DOWN
ENSG00000259669				15.0988	-4.83982	1.24043	-3.90172	9.55127e-05	0.0193362	DOWN
ENSG00000054356	PTPRN	protein tyrosine phosphatase receptor type N	5798	215.679	-4.83801	1.1941	-4.0516	5.08691e-05	0.0131136	DOWN
ENSG00000104879	CKM	creatine kinase, M-type	1158	473.033	-4.82561	1.13074	-4.26764	1.97552e-05	0.00769445	DOWN
ENSG00000128016	ZFP36	ZFP36 ring finger protein	7538	18451	-4.80517	1.10847	-4.33497	1.45778e-05	0.00687325	DOWN
ENSG00000104435	STMN2	stathmin 2	11075	354.316	-4.80127	1.12815	-4.25588	2.08228e-05	0.00789034	DOWN
ENSG00000095932	SMIM24	small integral membrane protein 24	284422	362.61	-4.77817	1.25215	-3.81598	0.000135642	0.0226068	DOWN
ENSG00000268849				20.6606	-4.76511	1.32777	-3.5888	0.000332207	0.0358623	DOWN
ENSG00000101470	TNNC2	troponin C2, fast skeletal type	7125	617.044	-4.74674	1.22687	-3.86899	0.000109288	0.0207315	DOWN
ENSG00000019169	MARCO	macrophage receptor with collagenous structure	8685	1560.21	-4.74477	1.33579	-3.55204	0.000382252	0.0384754	DOWN
ENSG00000129170	CSRP3	cysteine and glycine rich protein 3	8048	132.147	-4.74066	1.2555	-3.77591	0.000159422	0.0236505	DOWN
ENSG00000287914				17.2286	-4.72504	1.07737	-4.3857	1.15615e-05	0.00595591	DOWN
ENSG00000177414	UBE2U	ubiquitin conjugating enzyme E2 U	148581	9.10219	-4.70742	1.28236	-3.6709	0.000241697	0.0295588	DOWN
ENSG00000188175	HEPACAM2	HEPACAM family member 2	253012	22.4101	-4.70144	1.27715	-3.68118	0.000232153	0.0293938	DOWN
ENSG00000172399	MYOZ2	myozenin 2	51778	204.993	-4.68758	1.20903	-3.87715	0.000105687	0.0205375	DOWN
ENSG00000162641	AKNAD1	AKNA domain containing 1	254268	36.8534	-4.68124	1.14137	-4.10143	4.10604e-05	0.0118655	DOWN
ENSG00000104722	NEFM	neurofilament medium chain	4741	340.731	-4.67527	1.20868	-3.8681	0.000109688	0.0207315	DOWN
ENSG00000259619				16.3411	-4.63593	1.23911	-3.74135	0.000183033	0.0254211	DOWN
ENSG00000170345	FOS	Fos proto-oncogene, AP-1 transcription factor subunit	2353	24454.7	-4.62113	1.20221	-3.84387	0.000121108	0.0217182	DOWN
ENSG00000224223	VSTM2A-OT1	VSTM2A overlapping transcript 1	285878	59.9413	-4.6181	1.11502	-4.14174	3.44685e-05	0.0103791	DOWN
ENSG00000286044				167.201	-4.61461	1.33901	-3.44629	0.000568345	0.0474721	DOWN
ENSG00000142871	CCN1	cellular communication network factor 1	3491	40625.6	-4.59262	1.14991	-3.99391	6.49919e-05	0.0152241	DOWN
ENSG00000154654	NCAM2	neural cell adhesion molecule 2	4685	656.004	-4.59091	0.920242	-4.9888	6.07544e-07	0.000806301	DOWN
ENSG00000277494	GPIHBP1	glycosylphosphatidylinositol anchored high density lipoprotein binding protein 1	338328	202.09	-4.56404	0.787823	-5.79323	6.90456e-09	2.24919e-05	DOWN
ENSG00000114854	TNNC1	troponin C1, slow skeletal and cardiac type	7134	653.101	-4.53468	1.19145	-3.80602	0.000141222	0.0228183	DOWN
ENSG00000135903	PAX3	paired box 3	5077	1828.41	-4.51469	1.29736	-3.4799	0.000501597	0.0442703	DOWN
ENSG00000201025	SNORD74B	small nucleolar RNA, C/D box 74B	109617014	22.8272	-4.50585	1.15186	-3.91182	9.16029e-05	0.018763	DOWN
ENSG00000240350				218.229	-4.44751	1.16713	-3.81063	0.000138614	0.0226802	DOWN
ENSG00000130598	TNNI2	troponin I2, fast skeletal type	7136	594.107	-4.44394	1.02935	-4.31723	1.57999e-05	0.00708371	DOWN
ENSG00000157119	KLHL40	kelch like family member 40	131377	42.6544	-4.38864	1.27231	-3.44935	0.000561934	0.047252	DOWN
ENSG00000120738	EGR1	early growth response 1	1958	24631.7	-4.38126	1.00664	-4.35234	1.34692e-05	0.00661153	DOWN
ENSG00000198842	STYXL2	serine/threonine/tyrosine interacting like 2	92235	111.721	-4.37569	1.11212	-3.93453	8.33585e-05	0.0175705	DOWN
ENSG00000004939	SLC4A1	solute carrier family 4 member 1 (Diego blood group)	6521	267.867	-4.37054	1.18295	-3.69461	0.000220227	0.0284504	DOWN
ENSG00000144460	NYAP2	neuronal tyrosine-phosphorylated phosphoinositide-3-kinase adaptor 2	57624	45.9203	-4.32157	0.889394	-4.85901	1.17976e-06	0.00132108	DOWN
ENSG00000232675				11.5253	-4.30589	1.03955	-4.14206	3.44201e-05	0.0103791	DOWN
ENSG00000224959				311.586	-4.30004	1.13021	-3.80465	0.000142005	0.0228183	DOWN
ENSG00000164007	CLDN19	claudin 19	149461	257.216	-4.29948	1.25562	-3.42418	0.000616666	0.0497354	DOWN
ENSG00000163064	EN1	engrailed homeobox 1	2019	86.0686	-4.2991	1.09074	-3.94145	8.099e-05	0.0172745	DOWN
ENSG00000183091	NEB	nebulin	4703	15230.8	-4.28279	1.08416	-3.95032	7.80452e-05	0.0169491	DOWN
ENSG00000105509	HAS1	hyaluronan synthase 1	3036	79.8407	-4.20969	1.08362	-3.88484	0.000102397	0.0200503	DOWN
ENSG00000107859	PITX3	paired like homeodomain 3	5309	51.7538	-4.20858	1.2015	-3.50276	0.000460465	0.0426352	DOWN
ENSG00000214128	TMEM213	transmembrane protein 213	155006	93.1329	-4.19326	1.15745	-3.62283	0.000291392	0.0334662	DOWN
ENSG00000091656	ZFHX4	zinc finger homeobox 4	79776	3143.31	-4.19214	1.21151	-3.46026	0.000539659	0.0461518	DOWN
ENSG00000123358	NR4A1	nuclear receptor subfamily 4 group A member 1	3164	9939.85	-4.18967	1.11931	-3.74307	0.000181786	0.0253461	DOWN
ENSG00000077279	DCX	doublecortin	1641	550.193	-4.18045	0.948017	-4.40968	1.03525e-05	0.00579929	DOWN
ENSG00000265179				26.9698	-4.17187	1.09419	-3.81274	0.000137436	0.0226802	DOWN
ENSG00000132854	KANK4	KN motif and ankyrin repeat domains 4	163782	985.187	-4.16341	1.03444	-4.02479	5.70264e-05	0.0141905	DOWN
ENSG00000135094	SDS	serine dehydratase	10993	3017.43	-4.12886	1.04043	-3.96843	7.23467e-05	0.0161245	DOWN
ENSG00000132874	SLC14A2	solute carrier family 14 member 2	8170	722.231	-4.12463	1.00351	-4.11022	3.95288e-05	0.0115157	DOWN
ENSG00000073737	DHRS9	dehydrogenase/reductase 9	10170	259.6	-4.07868	1.01854	-4.00442	6.21695e-05	0.0149511	DOWN
ENSG00000175592	FOSL1	FOS like 1, AP-1 transcription factor subunit	8061	223.999	-4.04436	1.05491	-3.83384	0.000126157	0.0222688	DOWN
ENSG00000171864	PRND	prion like protein doppel	23627	378.503	-4.04091	1.02513	-3.94185	8.08572e-05	0.0172745	DOWN
ENSG00000162772	ATF3	activating transcription factor 3	467	7943.46	-4.01593	1.10138	-3.64628	0.000266068	0.0315695	DOWN
ENSG00000184292	TACSTD2	tumor associated calcium signal transducer 2	4070	1416.35	-3.99606	1.11876	-3.57186	0.000354453	0.0368148	DOWN
ENSG00000273301				22.2508	-3.98069	0.907939	-4.38432	1.16349e-05	0.00595591	DOWN
ENSG00000155011	DKK2	dickkopf WNT signaling pathway inhibitor 2	27123	870.618	-3.98065	1.06204	-3.74811	0.000178171	0.0249391	DOWN
ENSG00000122877	EGR2	early growth response 2	1959	1826.42	-3.97796	0.999677	-3.97925	6.9134e-05	0.01588	DOWN
ENSG00000186439	TRDN	triadin	10345	278.263	-3.96913	1.11567	-3.55762	0.000374235	0.0380965	DOWN
ENSG00000108821	COL1A1	collagen type I alpha 1 chain	1277	1.12971e+06	-3.95388	0.864592	-4.57311	4.80536e-06	0.00356223	DOWN
ENSG00000106809	OGN	osteoglycin	4969	8912.66	-3.91893	0.889826	-4.40415	1.06198e-05	0.00581348	DOWN
ENSG00000141433	ADCYAP1	adenylate cyclase activating polypeptide 1	116	155.45	-3.8675	1.01912	-3.79494	0.000147678	0.0232093	DOWN
ENSG00000123342	MMP19	matrix metallopeptidase 19	4327	2007.13	-3.85954	0.969687	-3.98019	6.88589e-05	0.01588	DOWN
ENSG00000010932	FMO1	flavin containing dimethylaniline monoxygenase 1	2326	595.623	-3.85237	1.00201	-3.84463	0.000120735	0.0217182	DOWN
ENSG00000172020	GAP43	growth associated protein 43	2596	145.795	-3.85174	0.872313	-4.41555	1.00752e-05	0.00579929	DOWN
ENSG00000135638	EMX1	empty spiracles homeobox 1	2016	100.021	-3.82614	1.04348	-3.6667	0.0002457	0.0298446	DOWN
ENSG00000156466	GDF6	growth differentiation factor 6	392255	81.7483	-3.80435	1.0496	-3.62458	0.000289435	0.0334662	DOWN
ENSG00000215475	SIAH3	siah E3 ubiquitin protein ligase family member 3	283514	511.719	-3.80243	0.877873	-4.33141	1.4816e-05	0.00689482	DOWN
ENSG00000239119	RNU7-119P	RNA, U7 small nuclear 119 pseudogene	106479070	25.6233	-3.76661	0.988324	-3.81111	0.000138345	0.0226802	DOWN
ENSG00000270139				31.774	-3.73593	0.941394	-3.96851	7.23244e-05	0.0161245	DOWN
ENSG00000118515	SGK1	serum/glucocorticoid regulated kinase 1	6446	15216.6	-3.72386	0.949589	-3.92155	8.79822e-05	0.0182235	DOWN
ENSG00000152954	NRSN1	neurensin 1	140767	182.467	-3.71914	0.687064	-5.4131	6.19432e-08	0.000184968	DOWN
ENSG00000125414	MYH2	myosin heavy chain 2	4620	111.265	-3.68493	1.06546	-3.45852	0.000543149	0.0463397	DOWN
ENSG00000136235	GPNMB	glycoprotein nmb	10457	57756.6	-3.66452	0.965258	-3.79642	0.000146803	0.0231736	DOWN
ENSG00000100453	GZMB	granzyme B	3002	692.413	-3.6364	0.864764	-4.20508	2.60991e-05	0.00881042	DOWN
ENSG00000287609				31.7174	-3.61942	1.05181	-3.44112	0.000579315	0.0478308	DOWN
ENSG00000287066				108.79	-3.55558	0.93005	-3.823	0.00013184	0.022604	DOWN
ENSG00000172752	COL6A5	collagen type VI alpha 5 chain	256076	84.697	-3.54865	0.787666	-4.50527	6.62882e-06	0.00415362	DOWN
ENSG00000213170				28.3545	-3.54674	0.998223	-3.55305	0.000380786	0.0384358	DOWN
ENSG00000198768	APCDD1L	APC down-regulated 1 like	164284	356.488	-3.53817	0.773338	-4.5752	4.75774e-06	0.00356223	DOWN
ENSG00000181234	TMEM132C	transmembrane protein 132C	92293	826.313	-3.53579	0.935836	-3.77822	0.000157954	0.0236505	DOWN
ENSG00000261795				36.2621	-3.51177	0.821706	-4.27375	1.92211e-05	0.00764784	DOWN
ENSG00000271811				125.569	-3.50861	1.00969	-3.47495	0.000510954	0.0447469	DOWN
ENSG00000013588	GPRC5A	G protein-coupled receptor class C group 5 member A	9052	1486.23	-3.50822	0.974173	-3.60123	0.000316713	0.0350196	DOWN
ENSG00000202191	SNORD113-1	small nucleolar RNA, C/D box 113-1	767561	41.7004	-3.50503	1.0072	-3.47998	0.000501443	0.0442703	DOWN
ENSG00000186510	CLCNKA	chloride voltage-gated channel Ka	1187	21.9925	-3.45892	0.791762	-4.36863	1.25027e-05	0.00622235	DOWN
ENSG00000133063	CHIT1	chitinase 1	1118	426.201	-3.43824	0.989591	-3.4744	0.000511993	0.0447469	DOWN
ENSG00000168334	XIRP1	xin actin binding repeat containing 1	165904	155.06	-3.43533	0.94979	-3.61693	0.000298113	0.0338047	DOWN
ENSG00000164692	COL1A2	collagen type I alpha 2 chain	1278	763500	-3.43164	0.911916	-3.7631	0.000167817	0.0240535	DOWN
ENSG00000242795				40.0158	-3.38669	0.907137	-3.73339	0.000188921	0.0257399	DOWN
ENSG00000119125	GDA	guanine deaminase	9615	113.771	-3.3861	0.869817	-3.89289	9.9059e-05	0.0196828	DOWN
ENSG00000225652				32.1524	-3.3797	0.9555	-3.5371	0.000404545	0.0400586	DOWN
ENSG00000280432				109.779	-3.36309	0.787096	-4.27278	1.93049e-05	0.00764784	DOWN
ENSG00000167711	SERPINF2	serpin family F member 2	5345	416.645	-3.35619	0.887852	-3.78012	0.000156752	0.0236505	DOWN
ENSG00000235086	FNDC1-IT1	FNDC1 intronic transcript 1	100874312	15.6656	-3.35125	0.844212	-3.96968	7.19707e-05	0.0161245	DOWN
ENSG00000177363	LRRN4CL	LRRN4 C-terminal like	221091	210.509	-3.33873	0.668005	-4.99806	5.79104e-07	0.000806301	DOWN
ENSG00000167914	GSDMA	gasdermin A	284110	209.549	-3.31895	0.928718	-3.57369	0.000351987	0.0367845	DOWN
ENSG00000203489	HMGB1P39	high mobility group box 1 pseudogene 39	100419972	7.64481	-3.30865	0.930698	-3.55503	0.000377941	0.0383648	DOWN
ENSG00000107485	GATA3	GATA binding protein 3	2625	892.297	-3.30007	0.794424	-4.15405	3.26649e-05	0.0100903	DOWN
ENSG00000285774				90.1663	-3.27855	0.920062	-3.5634	0.000366084	0.0374797	DOWN
ENSG00000102575	ACP5	acid phosphatase 5, tartrate resistant	54	5061.8	-3.26031	0.891389	-3.65756	0.000254624	0.0305149	DOWN
ENSG00000013293	SLC7A14	solute carrier family 7 member 14	57709	227.931	-3.25576	0.926846	-3.51273	0.000443535	0.0414966	DOWN
ENSG00000113070	HBEGF	heparin binding EGF like growth factor	1839	1348.89	-3.24006	0.930013	-3.48389	0.00049418	0.0438316	DOWN
ENSG00000233682				41.2087	-3.23061	0.866914	-3.72656	0.00019411	0.0262473	DOWN
ENSG00000122420	PTGFR	prostaglandin F receptor	5737	491.631	-3.23029	0.876324	-3.68619	0.00022764	0.0289256	DOWN
ENSG00000159674	SPON2	spondin 2	10417	1857.49	-3.22586	0.693223	-4.65343	3.26463e-06	0.00292453	DOWN
ENSG00000168398	BDKRB2	bradykinin receptor B2	624	265.759	-3.21224	0.809515	-3.9681	7.24483e-05	0.0161245	DOWN
ENSG00000229240	LINC00710	long intergenic non-protein coding RNA 710	254312	36.6939	-3.19365	0.868477	-3.67731	0.000235711	0.0293938	DOWN
ENSG00000017427	IGF1	insulin like growth factor 1	3479	1687.83	-3.17034	0.855573	-3.70552	0.000210957	0.0278938	DOWN
ENSG00000239998	LILRA2	leukocyte immunoglobulin like receptor A2	11027	263.535	-3.14898	0.887712	-3.5473	0.0003892	0.0389558	DOWN
ENSG00000254141				39.9587	-3.14581	0.835906	-3.76335	0.00016765	0.0240535	DOWN
ENSG00000170801	HTRA3	HtrA serine peptidase 3	94031	1907.84	-3.10002	0.578083	-5.36258	8.20398e-08	0.000226133	DOWN
ENSG00000230694				14.8047	-3.08351	0.847545	-3.63816	0.000274591	0.0324733	DOWN
ENSG00000274441				26.73	-3.08004	0.896874	-3.43419	0.000594319	0.0485107	DOWN
ENSG00000117115	PADI2	peptidyl arginine deiminase 2	11240	593.518	-3.06648	0.871393	-3.51905	0.000433093	0.0412905	DOWN
ENSG00000275278				13.7184	-3.05394	0.830815	-3.67584	0.000237067	0.0293938	DOWN
ENSG00000178860	MSC	musculin	9242	527.655	-3.0508	0.797933	-3.82337	0.000131638	0.022604	DOWN
ENSG00000176971	FIBIN	fin bud initiation factor homolog	387758	1361.98	-3.04299	0.740211	-4.11097	3.94e-05	0.0115157	DOWN
ENSG00000135917	SLC19A3	solute carrier family 19 member 3	80704	85.9748	-3.02269	0.847382	-3.56709	0.000360962	0.0371789	DOWN
ENSG00000117501	MROH9	maestro heat like repeat family member 9	80133	64.2583	-3.02043	0.877737	-3.44116	0.00057923	0.0478308	DOWN
ENSG00000179447	SLC24A3-AS1	SLC24A3 antisense RNA 1	100130264	41.1756	-3.00305	0.849387	-3.53555	0.000406924	0.0400586	DOWN
ENSG00000130203	APOE	apolipoprotein E	348	54791.9	-2.95585	0.859432	-3.43931	0.000583194	0.0479014	DOWN
ENSG00000197766	CFD	complement factor D	1675	1516.54	-2.95019	0.831164	-3.54947	0.000386007	0.0387445	DOWN
ENSG00000231290	APCDD1L-DT	APCDD1L divergent transcript	149773	270.959	-2.93993	0.729529	-4.0299	5.58011e-05	0.0139827	DOWN
ENSG00000206384	COL6A6	collagen type VI alpha 6 chain	131873	2151.43	-2.92622	0.632105	-4.62932	3.66865e-06	0.00312997	DOWN
ENSG00000203930	LINC00632	long intergenic non-protein coding RNA 632	286411	3924.26	-2.90344	0.752389	-3.85896	0.000113871	0.0212517	DOWN
ENSG00000088827	SIGLEC1	sialic acid binding Ig like lectin 1	6614	3184.96	-2.90185	0.786705	-3.68861	0.00022548	0.0287531	DOWN
ENSG00000197635	DPP4	dipeptidyl peptidase 4	1803	2712.11	-2.89806	0.740993	-3.91105	9.18966e-05	0.018763	DOWN
ENSG00000235290				196.208	-2.85775	0.774719	-3.68876	0.00022535	0.0287531	DOWN
ENSG00000265520	MIR548V	microRNA 548v	100422850	14.3786	-2.84285	0.787088	-3.61186	0.000304013	0.0342569	DOWN
ENSG00000152931	PART1	prostate androgen-regulated transcript 1	25859	129.934	-2.80414	0.778172	-3.60349	0.000313971	0.0350196	DOWN
ENSG00000172594	SMPDL3A	sphingomyelin phosphodiesterase acid like 3A	10924	2283.94	-2.79772	0.634466	-4.40956	1.03579e-05	0.00579929	DOWN
ENSG00000102359	SRPX2	sushi repeat containing protein X-linked 2	27286	988.734	-2.7909	0.739128	-3.77593	0.00015941	0.0236505	DOWN
ENSG00000085276	MECOM	MDS1 and EVI1 complex locus	2122	3381.53	-2.78439	0.697166	-3.99387	6.50039e-05	0.0152241	DOWN
ENSG00000079215	SLC1A3	solute carrier family 1 member 3	6507	1518.86	-2.77029	0.773843	-3.57992	0.000343706	0.0363967	DOWN
ENSG00000243601	RPL12P24	ribosomal protein L12 pseudogene 24	100270924	10.6796	-2.75838	0.720344	-3.82926	0.000128532	0.02236	DOWN
ENSG00000253932				59.7559	-2.73237	0.653147	-4.18339	2.8719e-05	0.00927107	DOWN
ENSG00000164694	FNDC1	fibronectin type III domain containing 1	84624	9073.51	-2.71143	0.749267	-3.61878	0.000295993	0.0336708	DOWN
ENSG00000157613	CREB3L1	cAMP responsive element binding protein 3 like 1	90993	2125.88	-2.71112	0.788796	-3.43704	0.000588118	0.0481143	DOWN
ENSG00000152580	IGSF10	immunoglobulin superfamily member 10	285313	584.983	-2.70642	0.661255	-4.09285	4.26099e-05	0.0119851	DOWN
ENSG00000121297	TSHZ3	teashirt zinc finger homeobox 3	57616	1204.2	-2.70283	0.665995	-4.05834	4.9423e-05	0.0128331	DOWN
ENSG00000095585	BLNK	B cell linker	29760	1121.96	-2.69987	0.584542	-4.61878	3.86e-06	0.00321664	DOWN
ENSG00000165092	ALDH1A1	aldehyde dehydrogenase 1 family member A1	216	8223.97	-2.69057	0.73705	-3.65045	0.000261776	0.0311636	DOWN
ENSG00000116741	RGS2	regulator of G protein signaling 2	5997	5387.1	-2.62929	0.727735	-3.61298	0.000302695	0.0342159	DOWN
ENSG00000140285	FGF7	fibroblast growth factor 7	2252	2514.15	-2.62748	0.745006	-3.5268	0.000420622	0.0406257	DOWN
ENSG00000126500	FLRT1	fibronectin leucine rich transmembrane protein 1	23769	110.087	-2.60619	0.67663	-3.85172	0.000117292	0.0216646	DOWN
ENSG00000151789	ZNF385D	zinc finger protein 385D	79750	927.084	-2.59923	0.708529	-3.66849	0.000243987	0.0297373	DOWN
ENSG00000267000				29.6239	-2.57322	0.713117	-3.60841	0.000308074	0.0346057	DOWN
ENSG00000204291	COL15A1	collagen type XV alpha 1 chain	1306	26852.6	-2.56544	0.697342	-3.67888	0.000234256	0.0293938	DOWN
ENSG00000249992	TMEM158	transmembrane protein 158	25907	150.549	-2.55834	0.603198	-4.24129	2.22243e-05	0.00796364	DOWN
ENSG00000146374	RSPO3	R-spondin 3	84870	2953.77	-2.54322	0.742616	-3.42468	0.000615535	0.0497354	DOWN
ENSG00000138080	EMILIN1	elastin microfibril interfacer 1	11117	9388.67	-2.53455	0.614421	-4.1251	3.70579e-05	0.0110658	DOWN
ENSG00000223956	LINC01767	long intergenic non-protein coding RNA 1767	105378744	26.7493	-2.52376	0.688692	-3.66457	0.000247753	0.0299923	DOWN
ENSG00000124216	SNAI1	snail family transcriptional repressor 1	6615	297.827	-2.49843	0.618007	-4.04272	5.28346e-05	0.013523	DOWN
ENSG00000183734	ASCL2	achaete-scute family bHLH transcription factor 2	430	27.2419	-2.48575	0.68543	-3.62656	0.000287226	0.0334161	DOWN
ENSG00000114654	EFCC1	EF-hand and coiled-coil domain containing 1	79825	143.021	-2.47883	0.647363	-3.82912	0.000128603	0.02236	DOWN
ENSG00000050555	LAMC3	laminin subunit gamma 3	10319	3414.31	-2.47643	0.654277	-3.78499	0.000153714	0.0235156	DOWN
ENSG00000175426	PCSK1	proprotein convertase subtilisin/kexin type 1	5122	563.923	-2.45518	0.677411	-3.62436	0.000289676	0.0334662	DOWN
ENSG00000163017	ACTG2	actin gamma 2, smooth muscle	72	1571.15	-2.4048	0.689294	-3.48879	0.00048522	0.0435702	DOWN
ENSG00000164220	F2RL2	coagulation factor II thrombin receptor like 2	2151	269.949	-2.35487	0.688037	-3.42259	0.00062028	0.0497354	DOWN
ENSG00000177374	HIC1	HIC ZBTB transcriptional repressor 1	3090	1714.02	-2.32851	0.438619	-5.30873	1.10394e-07	0.000253987	DOWN
ENSG00000159640	ACE	angiotensin I converting enzyme	1636	839.626	-2.29247	0.493785	-4.64265	3.43963e-06	0.00300616	DOWN
ENSG00000008441	NFIX	nuclear factor I X	4784	9905.81	-2.25985	0.639864	-3.53177	0.000412787	0.0403035	DOWN
ENSG00000121904	CSMD2	CUB and Sushi multiple domains 2	114784	457.026	-2.25153	0.595352	-3.78184	0.000155671	0.0236362	DOWN
ENSG00000283118				89.5958	-2.2341	0.652627	-3.42325	0.00061877	0.0497354	DOWN
ENSG00000087245	MMP2	matrix metallopeptidase 2	4313	30788.1	-2.21276	0.634364	-3.48815	0.000486367	0.0435702	DOWN
ENSG00000279166				302.793	-2.15763	0.620147	-3.47923	0.000502857	0.0442724	DOWN
ENSG00000135636	DYSF	dysferlin	8291	5245.01	-2.12794	0.555882	-3.82804	0.000129169	0.02236	DOWN
ENSG00000156049	GNA14	G protein subunit alpha 14	9630	662.961	-2.1271	0.57898	-3.67388	0.000238895	0.0294408	DOWN
ENSG00000147113	DIPK2B	divergent protein kinase domain 2B	79742	556.837	-2.11729	0.495092	-4.27656	1.89804e-05	0.00764784	DOWN
ENSG00000174059	CD34	CD34 molecule	947	3174.04	-2.0973	0.397348	-5.27825	1.30426e-07	0.000271636	DOWN
ENSG00000146477	SLC22A3	solute carrier family 22 member 3	6581	539.064	-2.09441	0.595202	-3.51882	0.000433476	0.0412905	DOWN
ENSG00000169946	ZFPM2	zinc finger protein, FOG family member 2	23414	1024.83	-2.08135	0.479007	-4.34513	1.39191e-05	0.00672911	DOWN
ENSG00000174807	CD248	CD248 molecule	57124	1375.46	-2.05873	0.513178	-4.01174	6.0274e-05	0.0146925	DOWN
ENSG00000136960	ENPP2	ectonucleotide pyrophosphatase/phosphodiesterase 2	5168	7571.99	-2.05715	0.582895	-3.5292	0.000416817	0.0404429	DOWN
ENSG00000180801	ARSJ	arylsulfatase family member J	79642	500.164	-2.02629	0.536995	-3.77339	0.000161045	0.0236505	DOWN
ENSG00000020577	SAMD4A	sterile alpha motif domain containing 4A	23034	3074.31	-2.01962	0.531265	-3.80152	0.00014381	0.0229049	DOWN
ENSG00000110799	VWF	von Willebrand factor	7450	24500.9	-1.99748	0.576675	-3.46378	0.000532633	0.0456599	DOWN
ENSG00000124019	FAM124B	family with sequence similarity 124 member B	79843	67.7368	-1.99094	0.461898	-4.31035	1.62998e-05	0.00714931	DOWN
ENSG00000254912				322.526	-1.99053	0.58043	-3.42941	0.000604899	0.0491505	DOWN
ENSG00000128917	DLL4	delta like canonical Notch ligand 4	54567	676.677	-1.97148	0.472028	-4.17661	2.95882e-05	0.00946638	DOWN
ENSG00000130052	STARD8	StAR related lipid transfer domain containing 8	9754	969.193	-1.95886	0.460004	-4.25835	2.05944e-05	0.00789034	DOWN
ENSG00000117226	GBP3	guanylate binding protein 3	2635	1429.63	-1.93841	0.514097	-3.7705	0.000162918	0.0237432	DOWN
ENSG00000157227	MMP14	matrix metallopeptidase 14	4323	31759.9	-1.93486	0.539816	-3.5843	0.000337986	0.0359378	DOWN
ENSG00000105472	CLEC11A	C-type lectin domain containing 11A	6320	797.814	-1.93082	0.514669	-3.75157	0.000175727	0.0248887	DOWN
ENSG00000136859	ANGPTL2	angiopoietin like 2	23452	2851.17	-1.91022	0.545761	-3.5001	0.000465091	0.0428191	DOWN
ENSG00000118777	ABCG2	ATP binding cassette subfamily G member 2 (Junior blood group)	9429	951.943	-1.90928	0.530645	-3.59803	0.000320636	0.0351356	DOWN
ENSG00000077942	FBLN1	fibulin 1	2192	24622.1	-1.87604	0.532965	-3.52	0.000431554	0.0412905	DOWN
ENSG00000178175	ZNF366	zinc finger protein 366	167465	168.02	-1.85426	0.489943	-3.78463	0.000153934	0.0235156	DOWN
ENSG00000179776	CDH5	cadherin 5	1003	3400.14	-1.84275	0.486567	-3.78724	0.000152327	0.0235156	DOWN
ENSG00000125844	RRBP1	ribosome binding protein 1	6238	17479	-1.8316	0.51958	-3.52516	0.000423235	0.0407682	DOWN
ENSG00000204301	NOTCH4	notch receptor 4	4855	1108.39	-1.82473	0.414488	-4.40237	1.07077e-05	0.00581348	DOWN
ENSG00000169744	LDB2	LIM domain binding 2	9079	2464.01	-1.80527	0.361454	-4.99446	5.90007e-07	0.000806301	DOWN
ENSG00000132170	PPARG	peroxisome proliferator activated receptor gamma	5468	687.525	-1.77912	0.494402	-3.59854	0.00032001	0.0351356	DOWN
ENSG00000154133	ROBO4	roundabout guidance receptor 4	54538	1329.34	-1.77802	0.469493	-3.78711	0.000152411	0.0235156	DOWN
ENSG00000112276	BVES	blood vessel epicardial substance	11149	281.831	-1.74837	0.487771	-3.58442	0.000337833	0.0359378	DOWN
ENSG00000112137	PHACTR1	phosphatase and actin regulator 1	221692	2015.44	-1.74237	0.473744	-3.67787	0.00023519	0.0293938	DOWN
ENSG00000162444	RBP7	retinol binding protein 7	116362	425.043	-1.7233	0.466214	-3.69638	0.000218697	0.0283934	DOWN
ENSG00000267534	S1PR2	sphingosine-1-phosphate receptor 2	9294	909.113	-1.69304	0.437062	-3.87369	0.0001072	0.0206522	DOWN
ENSG00000031081	ARHGAP31	Rho GTPase activating protein 31	57514	2604.88	-1.68796	0.470552	-3.58718	0.000334273	0.0358623	DOWN
ENSG00000107282	APBA1	amyloid beta precursor protein binding family A member 1	320	749.918	-1.68338	0.414124	-4.06492	4.80483e-05	0.0125672	DOWN
ENSG00000166250	CLMP	CXADR like membrane protein	79827	1668.2	-1.64308	0.441249	-3.72371	0.000196315	0.0264457	DOWN
ENSG00000013619	MAMLD1	mastermind like domain containing 1	10046	392.86	-1.63853	0.462452	-3.54314	0.000395399	0.0393565	DOWN
ENSG00000165617	DACT1	dishevelled binding antagonist of beta catenin 1	51339	2018.61	-1.59363	0.445944	-3.5736	0.000352108	0.0367845	DOWN
ENSG00000010818	HIVEP2	HIVEP zinc finger 2	3097	4216.07	-1.59069	0.454553	-3.49946	0.000466203	0.0428191	DOWN
ENSG00000133083	DCLK1	doublecortin like kinase 1	9201	2698.17	-1.58313	0.416569	-3.80039	0.00014447	0.0229062	DOWN
ENSG00000183801	OLFML1	olfactomedin like 1	283298	1387.86	-1.5739	0.456128	-3.45058	0.000559386	0.0472437	DOWN
ENSG00000198853	RUSC2	RUN and SH3 domain containing 2	9853	2165.2	-1.56524	0.442912	-3.53399	0.00040934	0.0400762	DOWN
ENSG00000183963	SMTN	smoothelin	6525	3056.51	-1.52595	0.374414	-4.07558	4.59005e-05	0.0123308	DOWN
ENSG00000033327	GAB2	GRB2 associated binding protein 2	9846	2821.33	-1.52159	0.431204	-3.5287	0.0004176	0.0404429	DOWN
ENSG00000126785	RHOJ	ras homolog family member J	57381	991.449	-1.5136	0.331799	-4.56181	5.07153e-06	0.00356223	DOWN
ENSG00000174306	ZHX3	zinc fingers and homeoboxes 3	23051	1781.53	-1.45068	0.374937	-3.86913	0.000109226	0.0207315	DOWN
ENSG00000105538	RASIP1	Ras interacting protein 1	54922	452.86	-1.40621	0.372636	-3.77369	0.000160853	0.0236505	DOWN
ENSG00000113555	PCDH12	protocadherin 12	51294	974.149	-1.33725	0.383759	-3.48461	0.000492848	0.0438219	DOWN
ENSG00000197256	KANK2	KN motif and ankyrin repeat domains 2	25959	8100.79	-1.18077	0.334084	-3.53434	0.000408793	0.0400762	DOWN
ENSG00000109436	TBC1D9	TBC1 domain family member 9	23158	6806.07	-0.969597	0.255057	-3.8015	0.000143823	0.0229049	DOWN
ENSG00000171105	INSR	insulin receptor	3643	6752.32	-0.966174	0.270289	-3.5746	0.000350765	0.0367845	DOWN
ENSG00000242732	RTL5	retrotransposon Gag like 5	340526	999.369	-0.919505	0.230844	-3.98324	6.79828e-05	0.0158184	DOWN
ENSG00000115392	FANCL	FA complementation group L	55120	2792.05	1.05551	0.288195	3.66248	0.000249784	0.0301363	UP
ENSG00000259448				54.1121	1.16255	0.331977	3.5019	0.000461947	0.0426622	UP
ENSG00000279873	LINC01126	long intergenic non-protein coding RNA 1126	100129726	83.672	1.23904	0.332131	3.73058	0.000191043	0.0259305	UP
ENSG00000183891	TTC32	tetratricopeptide repeat domain 32	130502	489.627	1.26221	0.363551	3.47189	0.000516816	0.0449598	UP
ENSG00000267395	DM1-AS	DM1 locus antisense RNA	109729182	56.2603	1.26453	0.367719	3.43886	0.00058418	0.0479014	UP
ENSG00000260924				37.7711	1.28153	0.355745	3.60239	0.000315307	0.0350196	UP
ENSG00000242125	SNHG3	small nucleolar RNA host gene 3	8420	674.669	1.28763	0.332175	3.87636	0.000106032	0.0205375	UP
ENSG00000273213	H3-7	H3.7 histone (putative)	440686	467.115	1.40199	0.359926	3.89523	9.8104e-05	0.0196389	UP
ENSG00000247092	SNHG10	small nucleolar RNA host gene 10	283596	440.06	1.48634	0.418215	3.55402	0.000379397	0.0384037	UP
ENSG00000212464	SNORA12	small nucleolar RNA, H/ACA box 12	677800	239.21	1.5136	0.424332	3.56701	0.000361071	0.0371789	UP
ENSG00000142765	SYTL1	synaptotagmin like 1	84958	488.013	1.52005	0.44274	3.43327	0.000596352	0.0485661	UP
ENSG00000221843	C2orf16	chromosome 2 open reading frame 16	84226	475.959	1.62246	0.464269	3.49465	0.00047469	0.0432725	UP
ENSG00000130822	PNCK	pregnancy up-regulated nonubiquitous CaM kinase	139728	144.221	1.74722	0.449006	3.8913	9.9708e-05	0.0196828	UP
ENSG00000271576				49.9761	1.78196	0.507654	3.51019	0.000447779	0.041676	UP
ENSG00000263412	NFE2L1-DT	NFE2L1 divergent transcript	116435298	53.2375	1.78385	0.499868	3.56865	0.000358825	0.0371612	UP
ENSG00000273723	SUGT1-DT	SUGT1 divergent transcript	116435302	43.678	1.79229	0.522752	3.42857	0.000606778	0.0491915	UP
ENSG00000252915				23.5458	1.80719	0.523805	3.45012	0.000560337	0.0472437	UP
ENSG00000009950	MLXIPL	MLX interacting protein like	51085	205.927	1.81581	0.51777	3.50698	0.000453227	0.0420738	UP
ENSG00000236519				14.8373	1.86151	0.490825	3.79263	0.000149062	0.0232232	UP
ENSG00000155980	KIF5A	kinesin family member 5A	3798	613.676	1.86957	0.44479	4.20327	2.63086e-05	0.00881042	UP
ENSG00000255135	LOC124902718	uncharacterized LOC124902718	124902718	277.627	1.91748	0.540872	3.54517	0.000392358	0.0391626	UP
ENSG00000160207	HSF2BP	heat shock transcription factor 2 binding protein	11077	257.019	1.93348	0.448931	4.30685	1.656e-05	0.00714931	UP
ENSG00000286863				100.238	1.95159	0.562228	3.47117	0.000518193	0.0449598	UP
ENSG00000066248	NGEF	neuronal guanine nucleotide exchange factor	25791	203.678	1.95454	0.556258	3.51373	0.000441865	0.0414547	UP
ENSG00000189212	DPY19L2P1	DPY19L2 pseudogene 1	554236	118.426	1.9939	0.557517	3.5764	0.000348357	0.0367137	UP
ENSG00000150627	WDR17	WD repeat domain 17	116966	676.348	2.00697	0.578915	3.46678	0.000526728	0.0453708	UP
ENSG00000273001				17.8096	2.01117	0.474055	4.24249	2.21057e-05	0.00796364	UP
ENSG00000221946	FXYD7	FXYD domain containing ion transport regulator 7	53822	61.6164	2.04864	0.583047	3.51369	0.000441931	0.0414547	UP
ENSG00000261335	LOC105274304	uncharacterized LOC105274304	105274304	23.2943	2.08227	0.567004	3.67242	0.000240269	0.0294847	UP
ENSG00000238113	LINC01410	long intergenic non-protein coding RNA 1410	103352539	566.252	2.09746	0.600645	3.49202	0.000479388	0.0433785	UP
ENSG00000250974				44.5538	2.10355	0.58477	3.59723	0.000321629	0.035137	UP
ENSG00000272138	LINC01607	long intergenic non-protein coding RNA 1607	101927067	73.2085	2.11627	0.606934	3.48682	0.000488802	0.0435702	UP
ENSG00000223658	C1GALT1C1L	C1GALT1 specific chaperone 1 like	728819	66.04	2.20468	0.583939	3.77553	0.000159666	0.0236505	UP
ENSG00000104953	TLE6	TLE family member 6, subcortical maternal complex member	79816	284.835	2.20712	0.613766	3.59603	0.000323113	0.0351919	UP
ENSG00000164404	GDF9	growth differentiation factor 9	2661	53.503	2.25358	0.654366	3.44391	0.000573363	0.0477259	UP
ENSG00000234997				51.7893	2.28812	0.650359	3.51824	0.000434419	0.0412905	UP
ENSG00000279791				13.9947	2.32617	0.607634	3.82824	0.000129063	0.02236	UP
ENSG00000229422				149.657	2.3398	0.559091	4.18501	2.85154e-05	0.00927107	UP
ENSG00000160678	S100A1	S100 calcium binding protein A1	6271	265.345	2.35486	0.670136	3.514	0.00044141	0.0414547	UP
ENSG00000272425				29.3408	2.37679	0.642642	3.69848	0.000216899	0.0283654	UP
ENSG00000279561	LOC100132249	uncharacterized LOC100132249	100132249	544.8	2.4126	0.589451	4.09295	4.25911e-05	0.0119851	UP
ENSG00000273677				66.3571	2.43985	0.707027	3.45085	0.000558824	0.0472437	UP
ENSG00000133665	DYDC2	DPY30 domain containing 2	84332	65.9599	2.44511	0.661438	3.69666	0.000218455	0.0283934	UP
ENSG00000161149	TUBA3FP	tubulin alpha 3f pseudogene	113691	82.6339	2.51763	0.64128	3.92595	8.63896e-05	0.0181029	UP
ENSG00000275426				52.4955	2.53804	0.712797	3.56067	0.000369907	0.0377632	UP
ENSG00000251510				23.5836	2.55378	0.74633	3.42179	0.000622112	0.0497592	UP
ENSG00000178538	CA8	carbonic anhydrase 8	767	1030.46	2.58751	0.750341	3.44845	0.000563817	0.047252	UP
ENSG00000171714	ANO5	anoctamin 5	203859	551.542	2.61484	0.592495	4.41327	1.01819e-05	0.00579929	UP
ENSG00000198822	GRM3	glutamate metabotropic receptor 3	2913	54.1285	2.6217	0.76634	3.42106	0.000623775	0.0497811	UP
ENSG00000145087	STXBP5L	syntaxin binding protein 5L	9515	664.389	2.62406	0.695966	3.77038	0.000163001	0.0237432	UP
ENSG00000200795	RNU4-1	RNA, U4 small nuclear 1	26835	163.201	2.62808	0.709206	3.70567	0.000210834	0.0278938	UP
ENSG00000129451	KLK10	kallikrein related peptidase 10	5655	30.8364	2.70198	0.76699	3.52283	0.000426965	0.0410173	UP
ENSG00000228701	TNKS2-DT	TNKS2 divergent transcript	100507633	40.4431	2.76776	0.650495	4.25485	2.09188e-05	0.00789034	UP
ENSG00000138115	CYP2C8	cytochrome P450 family 2 subfamily C member 8	1558	77.9959	2.82208	0.739397	3.81673	0.000135233	0.0226068	UP
ENSG00000237343				21.8964	2.83907	0.802941	3.53584	0.000406483	0.0400586	UP
ENSG00000281731	METTL14-DT	METTL14 divergent transcript	101929741	139.654	2.84332	0.758576	3.74823	0.000178085	0.0249391	UP
ENSG00000272862				7.88478	2.85617	0.819016	3.48732	0.000487881	0.0435702	UP
ENSG00000006071	ABCC8	ATP binding cassette subfamily C member 8	6833	358.502	2.85852	0.765259	3.73536	0.000187447	0.0257348	UP
ENSG00000171885	AQP4	aquaporin 4	361	242.307	2.87586	0.749997	3.8345	0.000125822	0.0222688	UP
ENSG00000149488	TMC2	transmembrane channel like 2	117532	55.8012	2.8919	0.780945	3.70307	0.000213005	0.0279583	UP
ENSG00000177455	CD19	CD19 molecule	930	537.616	2.89508	0.840716	3.44359	0.000574048	0.0477259	UP
ENSG00000259414				134.931	2.8974	0.723345	4.00556	6.18696e-05	0.0149511	UP
ENSG00000222317	RNA5SP118	RNA, 5S ribosomal pseudogene 118	100873388	38.2873	2.93975	0.847951	3.46688	0.000526533	0.0453708	UP
ENSG00000286621				29.5024	2.97162	0.854317	3.47835	0.000504503	0.0443085	UP
ENSG00000248409				59.3633	3.03487	0.858301	3.53591	0.000406377	0.0400586	UP
ENSG00000151012	SLC7A11	solute carrier family 7 member 11	23657	4081.76	3.07532	0.799875	3.84475	0.000120675	0.0217182	UP
ENSG00000133519	ZDHHC8BP	ZDHHC8B, pseudogene	150244	494.689	3.11324	0.847447	3.67367	0.000239089	0.0294408	UP
ENSG00000234537				30.8116	3.12724	0.87019	3.59375	0.000325955	0.0353938	UP
ENSG00000182674	KCNB2	potassium voltage-gated channel subfamily B member 2	9312	71.4552	3.13688	0.821219	3.81978	0.000133569	0.0226068	UP
ENSG00000121634	GJA8	gap junction protein alpha 8	2703	136.989	3.15786	0.880822	3.58513	0.000336908	0.0359378	UP
ENSG00000273551				19.3377	3.21631	0.92801	3.46582	0.000528621	0.0454247	UP
ENSG00000236427				35.5554	3.24208	0.826531	3.92251	8.76303e-05	0.0182235	UP
ENSG00000142530	GARIN5A	golgi associated RAB2 interactor 5A	112703	316.418	3.27902	0.938465	3.49402	0.000475801	0.0432725	UP
ENSG00000133169	BEX1	brain expressed X-linked 1	55859	1728.95	3.28434	0.873956	3.75802	0.000171262	0.0244496	UP
ENSG00000257335	MGAM	maltase-glucoamylase	8972	1796.15	3.29231	0.824267	3.99423	6.49049e-05	0.0152241	UP
ENSG00000256232	LINC02387	long intergenic non-protein coding RNA 2387	101929027	24.1702	3.29744	0.963451	3.42252	0.000620425	0.0497354	UP
ENSG00000258488	LOC100996379	E3 ubiquitin-protein ligase HERC2	100996379	65.081	3.31052	0.828325	3.99664	6.4247e-05	0.0152241	UP
ENSG00000187559	FOXD4L3	forkhead box D4 like 3	286380	168.64	3.31417	0.915538	3.61991	0.0002947	0.0336708	UP
ENSG00000239881				14.9546	3.32397	0.9232	3.60049	0.000317623	0.0350196	UP
ENSG00000077063	CTTNBP2	cortactin binding protein 2	83992	2808.71	3.37257	0.65794	5.12594	2.96052e-07	0.000482201	UP
ENSG00000126266	FFAR1	free fatty acid receptor 1	2864	77.6708	3.37892	0.794663	4.25202	2.11853e-05	0.00790762	UP
ENSG00000001626	CFTR	CF transmembrane conductance regulator	1080	284.942	3.40172	0.973982	3.49259	0.000478354	0.0433785	UP
ENSG00000226937				84.9065	3.43464	0.790929	4.34254	1.40843e-05	0.00672911	UP
ENSG00000261418	HERC2P6	HERC2 pseudogene 6	8918	69.8149	3.47651	0.945667	3.67625	0.000236688	0.0293938	UP
ENSG00000267879				43.563	3.54052	0.58385	6.06408	1.32711e-09	4.75545e-06	UP
ENSG00000270806	C17orf50	chromosome 17 open reading frame 50	146853	5.90202	3.54807	0.993106	3.57269	0.000353328	0.0368047	UP
ENSG00000162009	SSTR5	somatostatin receptor 5	6755	39.2442	3.56278	1.01327	3.51613	0.000437883	0.0414547	UP
ENSG00000250189				94.8147	3.57363	1.02469	3.48753	0.000487495	0.0435702	UP
ENSG00000281909				121.604	3.59612	0.788987	4.55789	5.16697e-06	0.00356223	UP
ENSG00000273514	FOXD4L6	forkhead box D4 like 6	653404	143.794	3.59853	0.93794	3.83663	0.000124734	0.0222368	UP
ENSG00000276957				9.91132	3.64265	1.04963	3.47043	0.000519628	0.0449754	UP
ENSG00000286509				16.5875	3.73115	0.938103	3.97734	6.96911e-05	0.015906	UP
ENSG00000150551	LYPD1	LY6/PLAUR domain containing 1	116372	5230.46	3.7454	0.776531	4.82325	1.41239e-06	0.00145731	UP
ENSG00000182230				24.7402	3.75666	1.06415	3.53021	0.000415233	0.0404321	UP
ENSG00000274588	DGKK	diacylglycerol kinase kappa	139189	2445.88	3.79227	0.866764	4.37521	1.21316e-05	0.00612268	UP
ENSG00000261363				9.0147	3.80016	1.0826	3.51021	0.00044775	0.041676	UP
ENSG00000070985	TRPM5	transient receptor potential cation channel subfamily M member 5	29850	334.14	3.80659	0.990221	3.84418	0.000120956	0.0217182	UP
ENSG00000255226				13.7361	3.8746	1.10739	3.49887	0.000467231	0.0428191	UP
ENSG00000129455	KLK8	kallikrein related peptidase 8	11202	111.978	3.87559	0.80472	4.81607	1.46411e-06	0.00145731	UP
ENSG00000276063				8.77601	3.8923	1.01997	3.81611	0.000135574	0.0226068	UP
ENSG00000230065				126.938	3.90453	0.7924	4.92747	8.32991e-07	0.000994953	UP
ENSG00000277501				111.865	3.99822	1.01606	3.93504	8.31823e-05	0.0175705	UP
ENSG00000284703				8.13483	4.02002	1.16305	3.45645	0.000547332	0.0465856	UP
ENSG00000167754	KLK5	kallikrein related peptidase 5	25818	55.0501	4.03376	1.12015	3.60108	0.000316896	0.0350196	UP
ENSG00000261401				144.394	4.034	0.884721	4.55963	5.1244e-06	0.00356223	UP
ENSG00000251361				12.8674	4.06277	1.05701	3.84365	0.000121219	0.0217182	UP
ENSG00000261581				173.494	4.06558	0.892006	4.55779	5.16942e-06	0.00356223	UP
ENSG00000196335	STK31	serine/threonine kinase 31	56164	457.6	4.13479	1.02504	4.03379	5.48841e-05	0.0138497	UP
ENSG00000283269				59.6472	4.14989	0.874307	4.74649	2.06975e-06	0.00200447	UP
ENSG00000285543				93.2319	4.15888	1.09627	3.79366	0.00014844	0.0232232	UP
ENSG00000279780				28.6669	4.20353	1.16745	3.60062	0.000317463	0.0350196	UP
ENSG00000232265	LINC02805	long intergenic non-protein coding RNA 2805	100505824	251.424	4.23954	1.04198	4.06874	4.72683e-05	0.0125464	UP
ENSG00000258887				6.64088	4.25889	1.21187	3.51431	0.000440903	0.0414547	UP
ENSG00000234283				70.8402	4.27529	1.24284	3.43993	0.000581862	0.0479014	UP
ENSG00000228999	LOC124908056	uncharacterized LOC124908056	124908056	9.28002	4.3249	1.19065	3.6324	0.000280796	0.0328009	UP
ENSG00000188488	SERPINA5	serpin family A member 5	5104	208.616	4.33421	1.02272	4.23792	2.25605e-05	0.00800407	UP
ENSG00000271201				39.3192	4.43989	1.20191	3.69403	0.000220724	0.0284504	UP
ENSG00000246350				4.80723	4.45379	1.09215	4.07799	4.54266e-05	0.0123308	UP
ENSG00000271392				4.93421	4.48075	1.19343	3.75452	0.000173675	0.0246957	UP
ENSG00000223504	LOC102723883	uncharacterized LOC102723883	102723883	17.4436	4.54614	1.1106	4.09341	4.25075e-05	0.0119851	UP
ENSG00000204701	OR2J3	olfactory receptor family 2 subfamily J member 3	442186	11.7066	4.77542	1.3841	3.4502	0.000560178	0.0472437	UP
ENSG00000233681	CEACAMP1	CEA cell adhesion molecule pseudogene 1	1090	6.98637	4.79061	1.26596	3.78417	0.00015422	0.0235156	UP
ENSG00000122136	OBP2A	odorant binding protein 2A	29991	64.7302	5.06429	1.11781	4.53056	5.88265e-06	0.0038326	UP
ENSG00000171102	OBP2B	odorant binding protein 2B	29989	257.635	5.16096	1.30157	3.96519	7.33386e-05	0.0162219	UP
ENSG00000287790				39.1755	5.17683	1.33058	3.89066	9.99713e-05	0.0196828	UP
ENSG00000229876	CASC20	cancer susceptibility 20	101929244	8.2179	5.24888	1.22688	4.27825	1.8837e-05	0.00764784	UP
ENSG00000164532	TBX20	T-box transcription factor 20	57057	31.6317	5.45903	1.43446	3.80564	0.000141439	0.0228183	UP
ENSG00000228836	CT45A5	cancer/testis antigen family 45 member A5	441521	11.6603	5.66085	1.6191	3.49628	0.000471791	0.0431267	UP
ENSG00000278289	CT45A6	cancer/testis antigen family 45 member A6	541465	12.0098	5.70436	1.63415	3.49071	0.000481738	0.0434814	UP
ENSG00000232353				23.3812	5.75799	1.49166	3.86013	0.000113328	0.0212517	UP
ENSG00000267218	LOC100421620	RNA polymerase mitochondrial pseudogene	100421620	16.4189	5.78768	1.61333	3.58741	0.000333985	0.0358623	UP
ENSG00000273696	CT45A7	cancer/testis antigen family 45 member A7	101060211	14.9232	5.99545	1.63771	3.66088	0.000251348	0.0302234	UP
ENSG00000165553	NGB	neuroglobin	58157	14.4083	6.0027	1.62061	3.70397	0.00021225	0.0279583	UP
ENSG00000284867				18.9147	6.35299	1.55522	4.08496	4.40845e-05	0.0121514	UP
ENSG00000285115				51.6062	6.37076	1.40097	4.5474	5.43127e-06	0.00367205	UP
ENSG00000284962				20.7803	6.53142	1.56701	4.16808	3.07181e-05	0.00965546	UP
ENSG00000284763				21.3137	6.55814	1.53443	4.274	1.91994e-05	0.00764784	UP
ENSG00000285076				20.6428	6.57083	1.66035	3.9575	7.57388e-05	0.0165485	UP
ENSG00000104938	CLEC4M	C-type lectin domain family 4 member M	10332	357.789	8.4967	2.04863	4.1475	3.36129e-05	0.0102945	UP
ENSG00000257585	LINC00609	long intergenic non-protein coding RNA 609	101101773	14.0108	10.9735	3.07887	3.56413	0.00036506	0.0374797	UP
ENSG00000234170				105.672	11.3648	3.12818	3.63302	0.000280119	0.0328009	UP
ENSG00000256474	TRAV11	T cell receptor alpha variable 11 (pseudogene)	28675	16.2128	12.6895	3.10125	4.09175	4.28124e-05	0.0119851	UP
ENSG00000201315	RN7SKP227	RN7SK pseudogene 227	106481818	5.94401	13.5054	3.18231	4.24391	2.19658e-05	0.00796364	UP
ENSG00000210077				6.74008	13.7568	3.1823	4.32293	1.53974e-05	0.0070735	UP
ENSG00000200494				19.8488	15.395	3.18224	4.83779	1.31288e-06	0.00142559	UP
